# Supplementary material for: Mutations in respiratory complex I promote antibiotic persistence through alterations in intracellular acidity and protein synthesis
Source: Nat Commun. 2022 Jan 27;13:546. doi: 10.1038/s41467-022-28141-x (PMC8795404; doi:10.1038/s41467-022-28141-x)
Supplement: Supplementary file 4 — Supplementary Data 1 [file 41467_2022_28141_MOESM4_ESM.xlsx]

## Sheet: Sheet1
Supplementary Data 1: Mutations >5% in populations of E. coli, evolved under recurrent aminoglycoside treatment to high persistence. 1Naming is as follows: the first abbreviation denotes the antibiotic that was used during the evolution experiments and the number indicates the population. 2Location with regards to the used reference for E. coli K12 MG1655 NC_000913.
population1	genomic location2	Type of mutation	Reference	Allele	Frequency	Gene	Amino acid change
AMK-1	4469809	SNV	C	T	16.7203	mgtA	His729Tyr
AMK-1	2390616	SNV	A	C	10.9467	nuoN	Leu297Arg
AMK-1	1303437	SNV	C	A	51.1111	oppB	Ala180Glu
AMK-1	3655674	SNV	C	A	10.061	yhiD	Val77Phe
AMK-10	722427	SNV	A	C	36.0119	kdpD	Ile663Ser
AMK-10	722889	SNV	T	C	9.38215	kdpD	Glu509Gly
AMK-10	3438087	SNV	G	A	12.8141	mscL	Gly22Ser
AMK-10	2391975	SNV	A	C	5.59611	nuoM	Phe356Cys
AMK-10	1303437	SNV	C	A	76.399	oppB	Ala180Glu
AMK-2	723035	SNV	T	A	53.4328	kdpD	Asp460Val
AMK-2	3438087	SNV	G	A	65.1633	mscL	Gly22Ser
AMK-2	1301565	SNV	T	A	5.55556	oppA	Asp128Glu
AMK-2	1303437	SNV	C	A	24.2366	oppB	Ala180Glu
AMK-3	1569855..1569869	Deletion	AAAATGAAGGCAACA	-	18.429	gadC	Phe207_Ile211del
AMK-3	4469809	SNV	C	T	16.573	mgtA	His729Tyr
AMK-3	1303437	SNV	C	A	44.4828	oppB	Ala180Glu
AMK-4	1828656	SNV	G	T	14.2857	astD	Pro360Gln
AMK-4	3682433..3682438	Deletion	AAAGCA	-	6.60955	dctA	Leu337_Ser339delinsPro
AMK-4	3438087	SNV	G	A	7.22071	mscL	Gly22Ser
AMK-4	2391975	SNV	A	C	21.0106	nuoM	Phe356Cys
AMK-4	2390616	SNV	A	C	5.10204	nuoN	Leu297Arg
AMK-4	1303437	SNV	C	A	49.1694	oppB	Ala180Glu
AMK-5	1570353	SNV	A	C	7.01754	gadC	Leu46Arg
AMK-5	1569390	SNV	A	G	20.6061	gadC	Phe367Ser
AMK-5	4469809	SNV	C	T	16.3636	mgtA	His729Tyr
AMK-5	3438087	SNV	G	A	14.0351	mscL	Gly22Ser
AMK-5	2390301	SNV	C	T	7.33333	nuoN	Gly402Asp
AMK-5	2391123	SNV	A	C	6.57895	nuoN	Leu128Arg
AMK-5	1303437	SNV	C	A	15.8273	oppB	Ala180Glu
AMK-6	1569390	SNV	A	G	22.9814	gadC	Phe367Ser
AMK-6	722095	SNV	C	A	11.9403	kdpD	Asp774Tyr
AMK-6	3438087	SNV	G	A	17.5676	mscL	Gly22Ser
AMK-6	2392473	SNV	A	C	5.97015	nuoM	Leu190Arg
AMK-6	1303437	SNV	C	A	22.2222	oppB	Ala180Glu
AMK-7	2390301	SNV	C	T	5.27307	nuoN	Gly402Asp
AMK-7	1303437	SNV	C	A	86.5854	oppB	Ala180Glu
AMK-8	2390616	SNV	A	C	5.03597	nuoN	Leu297Arg
AMK-8	1303437	SNV	C	A	7.37101	oppB	Ala180Glu
AMK-8	45934	SNV	A	C	99.4444	yaaU	Gln43Pro
AMK-8	3149003	SNV	C	A	78.7686	yqhA	Asp157Tyr
AMK-9	1569858..1569872	Deletion	ATGAAGGCAACAAAT	-	51.6269	gadC	Phe207_Ile211del
AMK-9	1569390	SNV	A	G	18.8139	gadC	Phe367Ser
AMK-9	1569853..1569867	Deletion	TCAAAATGAAGGCAA	-	9.67742	gadC	Val208_Ser213delinsGly
AMK-9	2390616	SNV	A	C	6.3745	nuoN	Leu297Arg
AMK-9	1303437	SNV	C	A	9.1954	oppB	Ala180Glu
GEN-1	2390236	SNV	A	C	45.4545	nuoN	Tyr424Asp
GEN-1	3149107	SNV	A	T	43.8938	yqhA	Leu122Gln
GEN-2	2390820..2390825	Deletion	TCTGGC	-	98.6637	nuoN	Pro228_Asp229del
GEN-3	1569390	SNV	A	G	29.4221	gadC	Phe367Ser
GEN-3	2395736	SNV	A	C	28.7253	nuoJ	Leu54Arg
GEN-3	2390577	SNV	A	C	41.9463	nuoN	Leu310Arg
GEN-4	1303643..1303648	Deletion	GTTATC	-	99.6479	oppB	Val249_Ile250del
GEN-5	1569375..1569380	Deletion	GCCAGT	-	79.9263	gadC	Ala372_Leu373del
GEN-5	2390085	SNV	A	C	20.0436	nuoN	Leu474Arg
GEN-6	3149107	SNV	A	T	90.313	yqhA	Leu122Gln
GEN-6	3149275	SNV	A	G	6.11205	yqhA	Val66Ala
GEN-7	1570353	SNV	A	C	36.9176	gadC	Leu46Arg
GEN-7	3661615..3661623	Deletion	CGATAGGGT	-	14.4828	mdtF	Ala401_Leu404delinsVal
GEN-7	2390479..2390487	Deletion	CGCCGAACG	-	41.4003	nuoN	Ala340_Gly342del
GEN-8	2390805	SNV	G	T	99.2322	nuoN	Ala234Glu
GEN-9	3486301	SNV	T	G	30.6402	crp	Ile61Ser
GEN-9	1569378	SNV	A	T	30.2738	gadC	Leu371Gln
GEN-9	1570353	SNV	A	C	64.1892	gadC	Leu46Arg
KAN-1	1570353	SNV	A	C	97.9964	gadC	Leu46Arg
KAN-2	1309854	SNV	C	T	53.2258	kch	Gly139Glu
KAN-2	2395145	SNV	G	T	45.2555	nuoK	Ser67Arg
KAN-3	1569375..1569380	Deletion	GCCAGT	-	13.6986	gadC	Ala372_Leu373del
KAN-3	2392017	SNV	A	T	83.5821	nuoM	Val342Glu
KAN-4	1569375..1569380	Deletion	GCCAGT	-	80.5921	gadC	Ala372_Leu373del
KAN-4	2404819	SNV	A	C	15.5629	nuoA	Leu85Arg
KAN-5	1569390	SNV	A	G	54.8387	gadC	Phe367Ser
KAN-5	1570392	SNV	G	A	10.9053	gadC	Pro33Leu
KAN-5	2390577	SNV	A	C	25.3759	nuoN	Leu310Arg
KAN-6	1569375..1569380	Deletion	GCCAGT	-	7.12166	gadC	Ala372_Leu373del
KAN-6	1903659	SNV	G	A	51.4548	manY	Gly193Asp
KAN-6	2390085	SNV	A	C	38.6364	nuoN	Leu474Arg
KAN-6	1905167	SNV	G	A	34.4519	yobD	Val123Met
KAN-7	3438087	SNV	G	A	6.63507	mscL	Gly22Ser
KAN-7	2391975	SNV	A	C	52.1542	nuoM	Phe356Cys
KAN-7	2390616	SNV	A	C	26.07	nuoN	Leu297Arg
KAN-8	3438087	SNV	G	A	5.83658	mscL	Gly22Ser
KAN-8	2390616	SNV	A	C	84.4178	nuoN	Leu297Arg
KAN-9	1092624	SNV	C	A	6.58436	-	-
KAN-9	3438087	SNV	G	A	42.1296	mscL	Gly22Ser
KAN-9	2390616	SNV	A	C	33.0724	nuoN	Leu297Arg
KAN-9	1303437	SNV	C	A	6.68258	oppB	Ala180Glu
TOB-1	1569375..1569380	Deletion	GCCAGT	-	99.7423	gadC	Ala372_Leu373del
TOB-2	2433682	SNV	A	G	6.96095	accD	Val82Ala
TOB-2	1569390	SNV	A	G	28.4053	gadC	Phe367Ser
TOB-2	2397324	SNV	A	C	10.7356	nuoH	Leu40Arg
TOB-2	2390616	SNV	A	C	71.2919	nuoN	Leu297Arg
TOB-3	401236	SNV	T	C	6.82927	-	-
TOB-3	1569371..1569376	Deletion	CAGCGC	-	29.6137	gadC	Ala372_Leu373del
TOB-3	1569375..1569380	Deletion	GCCAGT	-	6.29067	gadC	Ala372_Leu373del
TOB-3	2390085	SNV	A	C	56.25	nuoN	Leu474Arg
TOB-4	1569375..1569380	Deletion	GCCAGT	-	26.8683	gadC	Ala372_Leu373del
TOB-4	1903659	SNV	G	A	56.5008	manY	Gly193Asp
TOB-4	2390085	SNV	A	C	11.3677	nuoN	Leu474Arg
TOB-4	1905167	SNV	G	A	15.1134	yobD	Val123Met
TOB-5	2949224	SNV	C	A	99.1228	-	-
TOB-5	1570353	SNV	A	C	60.6498	gadC	Leu46Arg
TOB-5	2846255	SNV	C	A	7.13012	hycE	Ala73Ser
TOB-5	2392017	SNV	A	T	38.9328	nuoM	Val342Glu
TOB-5	538911	SNV	T	C	43.2049	ybbW	Phe427Leu
TOB-6	1569390	SNV	A	G	12.9496	gadC	Phe367Ser
TOB-6	1570392	SNV	G	T	84.8875	gadC	Pro33His
TOB-7	1569378	SNV	A	C	12.4006	gadC	Leu371Arg
TOB-7	2395263	SNV	A	C	8.41424	nuoK	Leu28Arg
TOB-7	2391975	SNV	A	C	27.2388	nuoM	Phe356Cys
TOB-7	2390616	SNV	A	C	13.0168	nuoN	Leu297Arg
TOB-7	1303437	SNV	C	A	18.9293	oppB	Ala180Glu
TOB-7	3584861	SNV	T	A	14.3236	yrhB	Tyr35Asn
TOB-8	1569378	SNV	A	T	25.3165	gadC	Leu371Gln
TOB-8	1569390	SNV	A	G	5.03356	gadC	Phe367Ser
TOB-8	3438087	SNV	G	A	52.1253	mscL	Gly22Ser
TOB-9	1569864	SNV	G	T	5.15464	gadC	Ala209Asp
TOB-9	1569378	SNV	A	C	18.2495	gadC	Leu371Arg
TOB-9	1570353	SNV	A	C	26.7516	gadC	Leu46Arg
TOB-9	2158153	SNV	G	A	9.28726	mdtB	Arg964His
TOB-9	3438087	SNV	G	A	6.78851	mscL	Gly22Ser
TOB-9	2390616	SNV	A	C	20.3209	nuoN	Leu297Arg
UTI-1	2524117	SNV	A	C	95.9016	nuoM	Phe356Cys
UTI-2	2522443	SNV	A	C	41.0596	nuoN	Gly402Asp
UTI-2	2523412	SNV	A	C	55.6962	nuoN	Leu79Arg
UTI-3	2523942	SNV	G	T	11.7188	nuoM	Ser414Arg
UTI-3	2522443	SNV	A	C	50.9259	nuoN	Gly402Asp
UTI-3	2523412	SNV	A	C	25.4545	nuoN	Leu79Arg
UTI-3	3058278	SNV	T	G	18.4615	YP542126	Asn65Glu
