# Supplementary material for: Mutations in respiratory complex I promote antibiotic persistence through alterations in intracellular acidity and protein synthesis
Source: Nat Commun. 2022 Jan 27;13:546. doi: 10.1038/s41467-022-28141-x (PMC8795404; doi:10.1038/s41467-022-28141-x)
Supplement: Supplementary file 5 — Supplementary Data 2 [file 41467_2022_28141_MOESM5_ESM.xlsx]

## Sheet: Sheet1
Supplementary Data 2: Mutations <5% that target the main targets identified before in populations of E. coli, evolved under recurrent aminoglycoside treatment to high persistence. Here, only the target genes identified in Supplementary Data 1 were analyzed for low frequency mutations without any cut-off frequency (thereby potentially containing false positives), supplemented with genes that locat…
population1	genomic location2	Type of mutation	Reference	Allele	Frequency	Gene	Amino acid change
AMK-1	3438087	SNV	G	A	2.25806	mscL	Gly22Ser
AMK-1	2404855	SNV	A	T	1.7341	nuoA	Met73Lys
AMK-1	724042	SNV	A	C	1.09091	kdpD	Trp125Gly
AMK-10	1828890	SNV	C	A	1.24224	astD	Arg282Leu
AMK-10	1571135	SNV	T	G	1.06383	gadB	Asp304Ala
AMK-10	722440	SNV	C	T	1.16959	kdpD	Glu659Lys
AMK-10	724062	Deletion	C	-	1.08303	kdpD	Gly118fs
AMK-10	724119	SNV	A	T	2.29885	kdpD	Leu99His
AMK-10	1569390	SNV	A	G	2.80374	gadC	Phe367Ser
AMK-10	2848044..2848045	MNV	TG	AA	2.2082	hycC	Lys400*
AMK-10	2393798	SNV	C	A	1.33333	nuoL	Ala417Ser
AMK-10	2390616	SNV	A	C	1.6055	nuoN	Leu297Arg
AMK-2	2404855	SNV	A	T	1.79372	nuoA	Met73Lys
AMK-2	1569752..1569757	Deletion	GATTGC	-	1.31195	gadC	Ala245_Ile246del
AMK-2	1570353	SNV	A	C	1.21528	gadC	Leu46Arg
AMK-2	2390616	SNV	A	C	2.80899	nuoN	Leu297Arg
AMK-3	722929	SNV	C	T	1.20482	kdpD	Ala496Thr
AMK-3	3438087	SNV	G	A	3.63128	mscL	Gly22Ser
AMK-3	3655674	SNV	C	A	2.45902	yhiD	Val77Phe
AMK-3	722403	SNV	A	G	1.36612	kdpD	Leu671Pro
AMK-3	1569390	SNV	A	G	2.95567	gadC	Phe367Ser
AMK-4	1569752..1569757	Deletion	GATTGC	-	1.5852	gadC	Ala245_Ile246del
AMK-4	1569378	SNV	A	T	1.13065	gadC	Leu371Gln
AMK-4	722247	SNV	T	G	1.26761	kdpD	Asp723Ala
AMK-4	1301525	SNV	C	A	1.05263	oppA	Thr115Lys
AMK-5	1570712	SNV	A	G	1.36054	gadB	Leu445Pro
AMK-5	537976	SNV	C	G	1.21951	ybbW	Ala115Gly
AMK-5	723521	Deletion	T	-	1.5873	kdpD	Lys298fs
AMK-5	2160708	SNV	G	T	1.35135	mdtC	Ala775Ser
AMK-5	2391975	SNV	A	G	2.63158	nuoM	Phe356Ser
AMK-5	2390616	SNV	A	C	3.35196	nuoN	Leu297Arg
AMK-6	2404370	SNV	C	T	1.25786	nuoB	Gly82Ser
AMK-6	722883	SNV	C	G	1.33333	kdpD	Arg511Pro
AMK-6	3655674	SNV	C	A	2.99401	yhiD	Val77Phe
AMK-6	1570353	SNV	A	C	2.89017	gadC	Leu46Arg
AMK-6	1569740..1569745	Deletion	AGAGCT	-	4.10959	gadC	Ser249_Ser250del
AMK-6	2162065	SNV	T	C	1.36054	mdtD	Leu201Ser
AMK-6	4469809	SNV	C	T	4.40252	mgtA	His729Tyr
AMK-6	536212	SNV	T	C	1.23457	hyi	Val168Ala
AMK-6	2391975	SNV	A	G	3.52113	nuoM	Phe356Ser
AMK-6	2390302	SNV	C	G	3.7037	nuoN	Gly402Arg
AMK-6	2390616	SNV	A	C	4.375	nuoN	Leu297Arg
AMK-7	542518	SNV	C	A	1.45278	glxK	Gln211Lys
AMK-7	2161410	SNV	G	T	1.36364	mdtC	Asp1009Tyr
AMK-7	2847217^2847218	Insertion	-	A	1.27226	hycD	Leu66fs
AMK-7	4468165	SNV	C	G	1.03093	mgtA	Pro181Ala
AMK-7	1828872^1828873	Insertion	-	G	1.15473	astD	Gly288fs
AMK-7	1828874..1828875	MNV	GC	CG	1.14679	astD	Ser287Thr
AMK-7	1828879..1828881	MNV	TCA	ATT	1.12108	astD	Leu285_Lys286delinsGln*
AMK-7	1828884..1828886	Replacement	AAT	TG	1.0989	astD	Leu283fs
AMK-7	1828890	SNV	C	A	1.19332	astD	Arg282Leu
AMK-7	1828892..1828893	MNV	GC	CG	1.19617	astD	Arg281Pro
AMK-7	1309630	SNV	C	A	1.16054	kch	Ala214Ser
AMK-7	3438087	SNV	G	A	2.13777	mscL	Gly22Ser
AMK-7	1303629	SNV	T	G	1.11111	oppB	Ile244Ser
AMK-7	724119	SNV	A	T	3.56083	kdpD	Leu99His
AMK-7	1569863..1569874	Deletion	GGCAACAAATAC	-	1.13269	gadC	Val206_Ala209del
AMK-8	1829149	SNV	G	C	1.08108	astD	Leu196Val
AMK-8	723699	SNV	C	T	1.05634	kdpD	Gly239Glu
AMK-8	3661490	SNV	G	T	1.08108	mdtF	Leu359Phe
AMK-8	3438087	SNV	G	A	1.97183	mscL	Gly22Ser
AMK-8	1301783	SNV	T	A	1.92308	oppA	Phe201Tyr
AMK-8	3655674	SNV	C	A	3.29949	yhiD	Val77Phe
AMK-8	724119	SNV	A	T	1.96078	kdpD	Leu99His
AMK-8	2391975	SNV	A	C	3.45745	nuoM	Phe356Cys
AMK-9	2398955	SNV	A	C	1.18577	nuoG	Met404Arg
AMK-9	4469809	SNV	C	T	2.07547	mgtA	His729Tyr
AMK-9	723520^723521	Insertion	-	T	1.10132	kdpD	Arg299fs
AMK-9	3660447	SNV	G	T	1.92771	mdtF	Ala12Ser
AMK-9	3438087	SNV	G	A	2.17918	mscL	Gly22Ser
AMK-9	3655477	SNV	G	T	1.81818	yhiD	Asn142Lys
AMK-9	2390301	SNV	C	T	1.03734	nuoN	Gly402Asp
GEN-1	2156542	Deletion	A	-	1.0142	mdtB	Lys428fs
GEN-1	3663225	Deletion	A	-	1.1236	mdtF	Asn939fs
GEN-1	3663316	SNV	T	G	1.30435	mdtF	Met968Arg
GEN-1	724119	SNV	A	T	1.5873	kdpD	Leu99His
GEN-1	723521	Deletion	T	-	1.00806	kdpD	Lys298fs
GEN-1	1569390	SNV	A	G	1.63132	gadC	Phe367Ser
GEN-1	2844674	SNV	T	A	1.14504	hycF	Lys27*
GEN-1	533920	SNV	C	A	1.78926	gcl	Ala2Glu
GEN-2	2162411	SNV	T	G	1.54525	mdtD	Ile316Met
GEN-2	1309899	Deletion	A	-	1.04987	kch	Leu124fs
GEN-2	46639	SNV	G	A	1.03896	yaaU	Gly278Asp
GEN-2	539070	SNV	C	A	2.15054	ybbW	Gln480Lys
GEN-3	724062	Deletion	C	-	1.07527	kdpD	Gly118fs
GEN-3	1301641	Deletion	A	-	1.03734	oppA	Lys155fs
GEN-3	723521	Deletion	T	-	1.14679	kdpD	Lys298fs
GEN-3	2159427	SNV	G	A	1.32979	mdtC	Val348Met
GEN-4	724062	Deletion	C	-	1.3089	kdpD	Gly118fs
GEN-4	724119	SNV	A	T	1.36986	kdpD	Leu99His
GEN-4	2392032	SNV	G	A	1.37255	nuoM	Ala337Val
GEN-5	2433207	Deletion	T	-	1.31579	accD	Lys240fs
GEN-5	1309899	Deletion	A	-	1.1236	kch	Leu124fs
GEN-5	1302205	SNV	G	C	1.1236	oppA	Gly342Arg
GEN-5	723521	Deletion	T	-	1.59453	kdpD	Lys298fs
GEN-5	2154842	SNV	T	C	1.39535	mdtA	Leu276Pro
GEN-5	2847736	SNV	C	A	1.58103	hycC	Met502Ile
GEN-5	2393794	SNV	C	A	1.65094	nuoL	Gly418Val
GEN-6	2395451	SNV	A	C	1.08696	nuoJ	Leu149Arg
GEN-6	724062	Deletion	C	-	1.20968	kdpD	Gly118fs
GEN-6	724119	SNV	A	T	2.15983	kdpD	Leu99His
GEN-6	1829353^1829354	Insertion	-	CG	1.22951	astD	Ala128fs
GEN-6	2393779	SNV	A	G	1.52964	nuoL	Phe423Ser
GEN-6	2394536^2394537	Insertion	-	CG	2.51572	nuoL	Phe171fs
GEN-6	2390479..2390487	Deletion	CGCCGAACG	-	2.41821	nuoN	Ala340_Gly342del
GEN-7	2158517^2158518	Insertion	-	A	1.37795	mdtC	Ile45fs
GEN-8	1303278	Deletion	G	-	1.23711	oppB	Asp128fs
GEN-8	1570252	Deletion	A	-	1.05263	gadC	Ser80fs
GEN-9	1301641	Deletion	A	-	1.10294	oppA	Lys155fs
GEN-9	723521	Deletion	T	-	1.08108	kdpD	Lys298fs
GEN-9	2392017	SNV	A	T	2.58964	nuoM	Val342Glu
GEN-9	2391429	SNV	A	C	1.30841	nuoN	Leu26Arg
KAN-1	2394166	SNV	G	T	2.61682	nuoL	Ala294Asp
KAN-1	723520^723521	Insertion	-	T	1.39165	kdpD	Arg299fs
KAN-1	724119	SNV	A	T	2.46154	kdpD	Leu99His
KAN-1	1828879..1828881	MNV	TCA	ATT	1.02249	astD	Leu285_Lys286delinsGln*
KAN-1	1828884..1828886	Replacement	AAT	TG	1.0352	astD	Leu283fs
KAN-1	1828890	SNV	C	A	1.08932	astD	Arg282Leu
KAN-1	1828892..1828893	MNV	GC	CG	1.0917	astD	Arg281Pro
KAN-1	1570832	SNV	T	C	1.77384	gadB	Gln405Arg
KAN-1	3661493	SNV	G	T	1.0989	mdtF	Gln360His
KAN-1	539070	SNV	C	A	1.62933	ybbW	Gln480Lys
KAN-1	3655407	SNV	G	T	1.66359	yhiD	Gln166Lys
KAN-2	2393785	SNV	C	T	1.44928	nuoL	Gly421Asp
KAN-2	2433373	SNV	G	T	1.04348	accD	Ala185Glu
KAN-2	2158309	SNV	C	A	1.04603	mdtB	Pro1016Gln
KAN-2	3659979	SNV	T	C	1.3289	mdtE	Tyr250His
KAN-3	541919	SNV	A	G	1.03627	glxK	Lys11Arg
KAN-3	1830567	SNV	T	C	1.76471	astA	Thr67Ala
KAN-3	1903659	SNV	G	A	1.88953	manY	Gly193Asp
KAN-3	4468705	SNV	A	C	1.02215	mgtA	Ile361Leu
KAN-3	724119	SNV	A	T	1.62791	kdpD	Leu99His
KAN-3	723620	Deletion	T	-	1.23153	kdpD	Lys265fs
KAN-4	2395116^2395117	Insertion	-	G	1.09689	nuoK	Leu77fs
KAN-4	2433207	Deletion	T	-	1.03627	accD	Lys240fs
KAN-4	1301641	Deletion	A	-	1.03448	oppA	Lys155fs
KAN-4	2161672	SNV	A	G	1.02669	mdtD	Asp70Gly
KAN-4	2390479..2390487	Deletion	CGCCGAACG	-	1.52672	nuoN	Ala340_Gly342del
KAN-5	1569375..1569380	Deletion	GCCAGT	-	1.72117	gadC	Ala372_Leu373del
KAN-5	3438087	SNV	G	A	2.98507	mscL	Gly22Ser
KAN-5	722665	SNV	G	T	1.90931	kdpD	Pro584Thr
KAN-5	541019	SNV	A	T	1.0582	ybbY	Lys152Ile
KAN-5	2161711	SNV	T	C	1.2987	mdtD	Val83Ala
KAN-5	4468936	SNV	C	A	1.20724	mgtA	Gln438Lys
KAN-6	724119	SNV	A	T	1.3986	kdpD	Leu99His
KAN-7	2404840	SNV	A	G	1.13208	nuoA	Phe78Ser
KAN-7	2395263	SNV	A	C	4.1502	nuoK	Leu28Arg
KAN-7	1569378	SNV	A	T	1.71429	gadC	Leu371Gln
KAN-7	724119	SNV	A	T	4.03226	kdpD	Leu99His
KAN-7	1309899	Deletion	A	-	1.00806	kch	Leu124fs
KAN-7	2158153	SNV	G	A	1.14679	mdtB	Arg964His
KAN-7	1301635	SNV	G	A	1.01833	oppA	Glu152Lys
KAN-7	1301641	Deletion	A	-	1.17188	oppA	Lys155fs
KAN-7	1303437	SNV	C	A	2.63736	oppB	Ala180Glu
KAN-7	2162697	SNV	T	G	1.1257	mdtD	Leu412Val
KAN-7	2390817	SNV	A	T	3.10559	nuoN	Val230Glu
KAN-8	2849657	Deletion	C	-	1.12782	hycB	Val65fs
KAN-8	1569378	SNV	A	C	3.13531	gadC	Leu371Arg
KAN-8	724119	SNV	A	T	1.57895	kdpD	Leu99His
KAN-8	723521	Deletion	T	-	1.42857	kdpD	Lys298fs
KAN-8	2390301	SNV	C	T	4.93197	nuoN	Gly402Asp
KAN-8	2390477..2390485	Deletion	CACGCCGAA	-	1.33136	nuoN	Phe341_Val343del
KAN-9	2395263	SNV	A	C	3.77358	nuoK	Leu28Arg
KAN-9	2392017	SNV	A	T	2.62582	nuoM	Val342Glu
KAN-9	1570392	SNV	G	T	1.74292	gadC	Pro33His
KAN-9	724119	SNV	A	T	1.30548	kdpD	Leu99His
KAN-9	1309605..1309606	MNV	CC	AA	1.3834	kch	Gly222Phe
KAN-9	46842	Deletion	T	-	1.41844	yaaU	Phe347fs
KAN-9	2154282	Deletion	G	-	1.02669	mdtA	Val90fs
KAN-9	2848457	SNV	G	C	1.71674	hycC	Ala262Gly
KAN-9	2390085	SNV	A	C	1.4433	nuoN	Leu474Arg
KAN-9	2390479..2390487	Deletion	CGCCGAACG	-	1.26354	nuoN	Ala340_Gly342del
TOB-1	723620	Deletion	T	-	1.02041	kdpD	Lys265fs
TOB-1	2433207	Deletion	T	-	1.59091	accD	Lys240fs
TOB-1	1828356	SNV	T	C	1.44928	astD	Asp460Gly
TOB-1	1828872^1828873	Insertion	-	G	1.10497	astD	Gly288fs
TOB-1	1828874..1828875	MNV	GC	CG	1.10803	astD	Ser287Thr
TOB-1	1828879..1828881	MNV	TCA	ATT	1.10803	astD	Leu285_Lys286delinsGln*
TOB-1	1828884..1828886	Replacement	AAT	TG	1.11732	astD	Leu283fs
TOB-1	1828890	SNV	C	A	1.16618	astD	Arg282Leu
TOB-1	1828892..1828893	MNV	GC	CG	1.17994	astD	Arg281Pro
TOB-1	1828901	Deletion	G	-	1.23457	astD	Cys279fs
TOB-1	1828903	SNV	T	G	1.30293	astD	Thr278Pro
TOB-1	1301641	Deletion	A	-	1.07239	oppA	Lys155fs
TOB-1	1827808	SNV	G	C	1.45773	astB	Ala151Gly
TOB-2	724119	SNV	A	T	2.58065	kdpD	Leu99His
TOB-2	2433207	Deletion	T	-	1.17845	accD	Lys240fs
TOB-2	1309854	SNV	C	T	3.05677	kch	Gly139Glu
TOB-2	4468250	SNV	A	G	1.03858	mgtA	Gln209Arg
TOB-3	1828872^1828873	Insertion	-	G	1.17417	astD	Gly288fs
TOB-3	1828874..1828875	MNV	GC	CG	1.16505	astD	Ser287Thr
TOB-3	1828879..1828881	MNV	TCA	ATT	1.16279	astD	Leu285_Lys286delinsGln*
TOB-3	1828884..1828886	Replacement	AAT	TG	1.18812	astD	Leu283fs
TOB-3	1828890	SNV	C	A	1.2605	astD	Arg282Leu
TOB-3	1828892..1828893	MNV	GC	CG	1.27389	astD	Arg281Pro
TOB-3	1571085	SNV	C	G	1.12994	gadB	Ala321Pro
TOB-3	1303211	Deletion	T	-	1.05708	oppB	Phe106fs
TOB-3	1827752	SNV	A	C	1.03359	astB	Leu170Val
TOB-4	724119	SNV	A	T	1.9802	kdpD	Leu99His
TOB-5	2394178	SNV	G	A	1.22807	nuoL	Thr290Met
TOB-5	1828872^1828873	Insertion	-	G	1.28913	astD	Gly288fs
TOB-5	1828874..1828875	MNV	GC	CG	1.48423	astD	Ser287Thr
TOB-5	1828879..1828881	MNV	TCA	ATT	1.46252	astD	Leu285_Lys286delinsGln*
TOB-5	1828884..1828886	Replacement	AAT	TG	1.45985	astD	Leu283fs
TOB-5	1828890	SNV	C	A	1.56556	astD	Arg282Leu
TOB-5	1828892..1828893	MNV	GC	CG	1.5625	astD	Arg281Pro
TOB-5	2390236	SNV	A	C	1.39319	nuoN	Tyr424Asp
TOB-6	723521	Deletion	T	-	1.20482	kdpD	Lys298fs
TOB-6	3661102	SNV	T	C	1.10236	mdtF	Leu230Pro
TOB-6	2159434	SNV	T	A	1.0101	mdtC	Phe350Tyr
TOB-6	3659848	SNV	A	C	1.13475	mdtE	Asp206Ala
TOB-6	2390517	SNV	A	C	1.45773	nuoN	Leu330Arg
TOB-7	2394754	SNV	A	T	1.25523	nuoL	Leu98His
TOB-7	1569378	SNV	A	T	3.49762	gadC	Leu371Gln
TOB-7	1570353	SNV	A	C	4.7541	gadC	Leu46Arg
TOB-7	2156086	SNV	C	G	1.05263	mdtB	Ala275Gly
TOB-7	2390805	SNV	G	T	1.81219	nuoN	Ala234Glu
TOB-8	2398405	Deletion	T	-	1.41129	nuoG	Pro588fs
TOB-8	2395736	SNV	A	C	1.49254	nuoJ	Leu54Arg
TOB-8	2394331	SNV	A	C	1.1257	nuoL	Leu239Arg
TOB-8	2392095	SNV	G	T	1.65877	nuoM	Ala316Asp
TOB-8	1570392	SNV	G	T	1.76471	gadC	Pro33His
TOB-8	724119	SNV	A	T	1.5544	kdpD	Leu99His
TOB-8	2845454	Deletion	C	-	1.00671	hycE	Asp340fs
TOB-8	2156803	SNV	C	A	1.38249	mdtB	Ser514*
TOB-8	4469809	SNV	C	T	1.52542	mgtA	His729Tyr
TOB-8	539573	SNV	G	C	1.21317	allB	Val143Leu
TOB-8	2390085	SNV	A	C	1.79533	nuoN	Leu474Arg
TOB-9	2404840	SNV	A	G	1.52381	nuoA	Phe78Ser
TOB-9	2404406	SNV	T	C	1.0101	nuoB	Thr70Ala
TOB-9	2403248	SNV	A	C	1.3544	nuoC	Trp200Gly
TOB-9	2398467	SNV	A	C	1.5625	nuoG	Leu567Val
TOB-9	2392017	SNV	A	T	2.04545	nuoM	Val342Glu
TOB-9	2392302	SNV	G	T	2.42718	nuoM	Ala247Glu
TOB-9	2848044	SNV	T	C	1.36986	hycC	Lys400Glu
TOB-9	721094^721095	Insertion	-	G	1.19761	kdpE	Ile214fs
TOB-9	2390805	SNV	G	T	3.97614	nuoN	Ala234Glu
AMK-7
												AMK-2
												AMK-10
												AMK-2
												AMK-3
												AMK-3
												AMK-4
												AMK-4
												AMK-5
												AMK-5
												AMK-6
												AMK-6
												AMK-6
												AMK-7
												AMK-9
												AMK-9
												AMK-9
												GEN-1
												GEN-3
												GEN-5
												GEN-7
												GEN-8
												GEN-9
												GEN-9
												KAN-1
												KAN-3
												KAN-4
												KAN-5
												KAN-5
												KAN-5
												KAN-6
												KAN-7
												KAN-8
												KAN-9
												TOB-1
												TOB-2
												TOB-3
												TOB-3
												TOB-4
												TOB-5
												TOB-6
												TOB-6
												TOB-7
												TOB-7
												TOB-7
												TOB-8
												TOB-8
												TOB-8
												TOB-9
												TOB-9
												TOB-9
