# Supplementary material for: Mutations in respiratory complex I promote antibiotic persistence through alterations in intracellular acidity and protein synthesis
Source: Nat Commun. 2022 Jan 27;13:546. doi: 10.1038/s41467-022-28141-x (PMC8795404; doi:10.1038/s41467-022-28141-x)
Supplement: Supplementary file 6 — Supplementary Data 3 [file 41467_2022_28141_MOESM6_ESM.xlsx]

## Sheet: Sheet1
Supplementary Data 3: Key resources produced and/or used in this study.
REAGENT or RESOURCE	SOURCE		IDENTIFIER
Bacterial and Virus Strains
E. coli SX43, lacZ::tsr-venus, also wild type/WT	Van den Bergh et al., 20161	NA
E. coli SX43 non-fluorescent, ∆lacI, also wild type/WT for fluorescent measurements	Van den Bergh et al., 20161	NA
E. coli UTI89	Chen et al., 20065	NA
BW25113∆nuo∆ndh	Gnandt et al., 20176	NA
E. coli BL21 (DE3)	Novagen	69450-3
E. coli BW25113	Datsenko and Wanner, 20007	NA
E. coli BL21-AI	ThermoFisher	C607003
E. coli AB037 spoTE319Q	Bougdour and Gottesman, 20078	NA
E. coli BA14, ∆nuo	Amarneh et al., 20069	NA
E. coli SX43 ∆nuoL	This study; constructed by P1vir transduction from Keio mutant and cuing of KmR-cassette	NA
E. coli SX43 ∆nuoM	This study; constructed by P1vir transduction from Keio mutant and curing of KmR-cassette	NA
E. coli SX43 ∆nuoN	This study; constructed by P1vir transduction from Keio mutant and curing of KmR-cassette	NA
Bacillus subtilis ATCC6051	ATCC; bioreporterstrain	6051
E. coli SX43 ∆nuo	This study; constructed by P1vir transduction from E. coli BA14, ∆nuo yfpB::KmR and curing of KmR-cassette	NA
E. coli SX43 nuoLA294D	This study; Clone Km-1-1	NA
E. coli SX2513 nuoM F356C	This study; Clone from AMK-4 containing this mutation as verified by Sanger sequencing	NA
E. coli SX2513 nuoN G402R	Van den Bergh et al., 20161	NA
E. coli UTI89 nuoM F356C	This study; UTI-1-1	NA
E. coli UTI89 nuoM S414R	This study; UTI-3-1	NA
E. coli UTI89 nuoN L79R	This study; Clone UTI-2-1	NA
E. coli UTI89 nuoN G402D	This study; Clone UTI-2-2	NA
E. coli SX2513, lacZ::venus, also wild type/WT	Van den Bergh et al., 20161	NA
E. coli SX2513 non-fluorescent, ∆lacI, also wild type/WT for fluorescent measurements	Van den Bergh et al., 20161	NA
E. coli SX43 nuoL A294D non-fluorescent, ∆lacI, for fluorescent measurements	This study; constructed by P1vir transduction from Keio mutant JW0336-1 and curing of KmR-cassette	NA
E. coli SX2513 nuoM F356C non-fluorescent, ∆lacI, for fluorescent measurements	This study; constructed by P1vir transduction from Keio mutant JW0336-1 and curing of KmR-cassette	NA
E. coli SX2513 nuoN G402R non-fluorescent, ∆lacI, for fluorescent measurements	Van den Bergh et al., 20161; constructed by P1vir transduction from Keio mutant JW0336-1 and curing of KmR-cassette	NA
E. coli BW25113 lacI::KmR	Keio collection (Baba et al., 200610); used as P1vir donor to remove the gene for the fluorescent tag inserted in lacZ from the lab strain background	JW0336-1
E. coli BW25113 nuoL::KmR	Keio collection (Baba et al., 200610); used as P1vir donor to delete nuoL in the lab strain background	JW2273-1
E. coli BW25113 nuoM::KmR	Keio collection (Baba et al., 200610); used as P1vir donor to delete nuoM in the lab strain background	JW2272-2
E. coli BW25113 nuoN::KmR	Keio collection (Baba et al., 200610); used as P1vir donor to delete nuoN in the lab strain background	JW2271-1
E. coli BW25113 yfbP::KmR	Keio collection (Baba et al., 200610); used as P1vir donor to repair point mutations in nuo in the lab strain background and used to create BA14, ∆nuo yfpB::KmR by homologous recombineering	JW2270-1
E. coli BA14, ∆nuo yfpB::KmR	This study; used as P1vir donor for creating ∆nuo strains in the lab strain backgrounds	NA
E. coli BW25113 rpoS::KmR	Keio collection (Baba et al., 200610); used as P1vir donor to create ∆rpoS strains.	JW5437-1
E. coli SX43 nuoL A294D ∆rpoS	This study; constructed by P1vir transduction from Keio mutant JW5437-1 and curing of KmR-cassette	NA
E. coli SX2513 nuoM ∆rpoS	This study; constructed by P1vir transduction from Keio mutant JW5437-1 and curing of KmR-cassette	NA
E. coli SX2513 nuoN G402R ∆rpoS	This study; constructed by P1vir transduction from Keio mutant JW5437-1 and curing of KmR-cassette	NA
JW2755-1	Keio collection (Baba et al., 200610); used as P1vir donor for the relA::KmR cassette to create ∆relA∆spoT strains.	JW2755-1
E. coli BW25113 relA::KmR
E. coli CF1693, relA::Km spoT::Cm	Xiao et al. 199111; used as P1vir donor for the spoT::Cm cassette for creating ∆relA∆spoT strains.	NA
E. coli SX43 nuoL A294D ∆relA∆spoT	This study; constructed by P1vir transduction from Keio mutant JW2755-1 and curing of KmR-cassette and by P1vir transduction from CF1693	NA
E. coli SX2513 nuoM F356C ∆relA∆spoT	This study; constructed by P1vir transduction from Keio mutant JW2755-1 and curing of KmR-cassette and by P1vir transduction from CF1693	NA
E. coli SX2513 nuoN G402R ∆relA∆spoT	This study; constructed by P1vir transduction from Keio mutant JW2755-1 and curing of KmR-cassette and by P1vir transduction from CF1693	NA
Critical Commercial Assays
Gibson assembly mix	New England Biosciences	E2611S
Deposited and used Data
Raw genome sequencing data of evolved E. coli populations	This paper	NCBI Bioproject: PRJNA498891
Raw genome sequencing data of evolved E. coli UTI89 clones	This paper	NCBI Bioproject: PRJNA498708
Raw genome sequencing data of evolved E. coli UTI89 populations	This paper	NCBI Bioproject: PRJNA498717
Raw genome sequencing data of evolved E. coli clones	This paper, Van den Bergh et al., 20161	NCBI Bioproject: PRJNA270307
Raw genome sequencing data of E. coli ΔrelAΔspoT mutants	This paper	NCBI Bioproject: PRJNA768774
Raw proteome data of E. coli grown on 11 different carbon sources and under three different stress conditions	Schmidt et al., 201613	ProteomeXchange ID: PXD000498
Raw proteome data of E. coli in 14 nutrient shift conditions	Radzikowski et al., 201613	ProteomeXchange ID: PXD001968
Raw proteome data of E. coli wild type and nuo* mutants with/without rpoS shifted from glucose minimal medium to fumarate minimal medium	This paper	ProteomeXchange ID: PXD029006
E. coli K12 MG1655 reference sequence	NCBI	NC_000913.3
E. coli UTI89 reference sequence	NCBI	NC_007946.1 (genome) and NC_007941.1 (plasmid)
NuoA sequence	UniProt	P0AFC3
NuoB sequence	UniProt	P0AFC7
NuoCD sequence	UniProt	P33599
NuoE sequence	UniProt	P0AFD1
NuoF sequence	UniProt	P31979
NuoG sequence	UniProt	P33602
NuoH sequence	UniProt	P0AFD4
NuoI sequence	UniProt	P0AFD6
NuoJ sequence	UniProt	P0AFE0
NuoK sequence	UniProt	P0AFE4
NuoL sequence	UniProt	P33607
NuoM sequence	UniProt	P0AFE8
NuoN sequence	UniProt	P0AFF0
Mouse complex I	PDB	6g2j
Membrane domain of respiratory complex I from Thermus thermophilus	PDB	4he8
ppGpp structure	PubChem	135398637
Oligonucleotides
See Supplementary Table 6 for all the primers used in this study
Recombinant DNA
pRsetB-his7-Perceval	Berg et al., 200914	Addgene_20336
pBAD/myc-His A	Invitrogen	NA
pBAD/myc-His A-Perceval	Wilmaerts et al., 201815	NA
pBADnuo nuoFHis6	Pohl et al., 200716	NA
pBADnuo nuoFHis6 nuoL A294D	This study, PCR site-specific mutagenesis	NA
pBADnuo nuoFHis6 nuoM S414R	This study, PCR site-specific mutagenesis	NA
pBADnuo nuoFHis6 nuoN G402R	This study, PCR site-specific mutagenesis	NA
pCP20	Datsenko and Wanner, 20007	NA
pKD46	Datsenko and Wanner, 20007	NA
pETM11	EMBL Heidelberg	NA
pETM11-SpoT	This study	NA
pLysS	Novagen	NA
pET28	Novagen	NA
pBAD-EncMh	This study; Loncar et al, 202017	NA
pENC-spoT	This study	NA
pENC	This study	NA
pEVOL-pAzF	Addgene	Addgene_31186
pGFPR01	Martinez et al., 201218	NA
pNTR-SD-pHluorin	This study	NA
Software and Algorithms
CLC Genomics Workbench 11.0	https://www.qiagenbioinformatics.com/products/clc-genomics-workbench	RRID:SCR_016245
FlowJo 10.0.8	https://www.flowjo.com/solutions/flowjo	RRID:SCR_008520
Graphpad Prism 8	http://www.graphpad.com/	RRID:SCR_002798
PyMOL 2.0	http://www.pymol.org/	RRID:SCR_000305
Visual Molecular Dynamics (VMD)	http://www.ks.uiuc.edu/Research/vmd/	RRID:SCR_001820
Structural Alignment of Multiple Proteins (STAMP)	http://www.compbio.dundee.ac.uk/manuals/stamp.4.2/	NA
NIS-Elements	https://www.nikoninstruments.com/Products/Software	RRID:SCR_014329
RStudio	http://www.rstudio.com/	RRID:SCR_000432
SWISS-MODEL	https://swissmodel.expasy.org/	RRID:SCR_013032
Geneious 11.1.5	https://www.geneious.com/	RRID:SCR_010519
.Capt software	http://www.vilber.de/en/products/analysis-software/capt-software/	RRID:SCR_016305
#REF!
												AMK-2
												AMK-10
												AMK-2
												AMK-3
												AMK-3
												AMK-4
												AMK-4
												AMK-5
												AMK-5
												AMK-6
												AMK-6
												AMK-6
												AMK-7
												AMK-9
												AMK-9
												AMK-9
												GEN-1
												GEN-3
												GEN-5
												GEN-7
												GEN-8
												GEN-9
												GEN-9
												KAN-1
												KAN-3
												KAN-4
												KAN-5
												KAN-5
												KAN-5
												KAN-6
												KAN-7
												KAN-8
												KAN-9
												TOB-1
												TOB-2
												TOB-3
												TOB-3
												TOB-4
												TOB-5
												TOB-6
												TOB-6
												TOB-7
												TOB-7
												TOB-7
												TOB-8
												TOB-8
												TOB-8
												TOB-9
												TOB-9
												TOB-9
