# Supplementary material for: Mutations in respiratory complex I promote antibiotic persistence through alterations in intracellular acidity and protein synthesis
Source: Nat Commun. 2022 Jan 27;13:546. doi: 10.1038/s41467-022-28141-x (PMC8795404; doi:10.1038/s41467-022-28141-x)
Supplement: Supplementary file 7 — Supplementary Data 4 [file 41467_2022_28141_MOESM7_ESM.xlsx]

## Sheet: Sheet1
Supplementary Data 4: Primers used in this study.
Reagent or resource	Source
nuoL_FW GCAAAACCGTCCAGCAGC	This study; used to create pBADnuo nuoFHis6 nuoL*A294D by site-directed mutagenesis PCR
nuoL_RV GCTGCTGGACGGTTTTGC	This study; used to create pBADnuo nuoFHis6 nuoL*A294D by site-directed mutagenesis PCR
nuoM_FW CAACCTGGAATCTGCCGAAC	This study; used to create pBADnuo nuoFHis6 nuoM414R by site-directed mutagenesis PCR
nuoM RV GTTCGGCAGATTCCAGGTTG	This study; used to create pBADnuo nuoFHis6 nuoM414R by site-directed mutagenesis PCR
nuoN_FW CTGGACACGGACCGCC	This study; used to create pBADnuo nuoFHis6 nuoN402R by site-directed mutagenesis PCR
nuoN_RV GGCGGTCCGTGTCCAG	This study; used to create pBADnuo nuoFHis6 nuoN402R by site-directed mutagenesis PCR
SPI-10577 CCGAGCTCGAGATCTGCACATATGAAACATCACCATCACCA	Wilmaerts et al., 2018; used to subclone perceval into pBAD/Myc-HisA
SPI-10578 GTTCGGGCCCAAGCTTCGCTCGAGTCACAATGCTTCCT	Wilmaerts et al., 2018; used to subclone perceval into pBAD/Myc-HisA
spoT_NcoI_s ACGTCCATGGGCTATCTGTTTGAAAGCCTGAA	This study; used to clone spoT into pETM11
spoT_NotI_stop_as ACGTGCGGCCGCTCAATTTCGGTTTCGGGTGACT	This study; used to clone spoT into pETM11
forward GAGGTCTCGGCCATTTGATCTGTTTGAAAGCCTGAATC	This study; used to clone spoT into pENC
reverse primer GTGGTCTCGGCGGATTTCGGTTTCGGGTGACTTTAATC	This study; used to clone spoT into pENC
SPI-7680 GCACCCACCAGCCACCACAAG	This study; forward sequencing primer of nuoN in lab strain
SPI-7681 CCACCTGTGGACGCCAGACG	This study; Reverse sequencing primer of nuoN in lab strain
SPI-8712 ACGTCAAACTGGGCGTCAAT	This study; Forward sequencing primer of yaaU in lab strain
SPI-8713 CAGCCGCCTTCCACATCATA	This study; Reverse sequencing primer of yaaU in lab strain
SPI-8714 CCTCAACGTGGGCATCGATA	This study; Forward sequencing primer of kdpD in lab strain
SPI-8715 ATTGCCTCCACGTTTCATGC	This study; Reverse sequencing primer of kdpD in lab strain
SPI-8716 AGCCATCCAGCAAGACTTCC	This study: Forward sequencing primer of ybhP in lab strain
SPI-8717 CGAAGTTCATCCGCTGCATG	This study; Reverse sequencing primer of ybhP in lab strain
SPI-8718 GCCAGAAGGTAGGGCAATGT	This study; Forward sequencing primer of oppB in lab strain
SPI-8719 CACGGGTAACAGAGCAGGTT	This study; Reverse sequencing primer of oppB in lab strain
SPI-8720 TGAAGTCAGCAGACCGACAA	This study; Forward sequencing primer of gadC in lab strain
SPI-8721 TGGCTATCTGCAAATCGCCA	This study; Reverse sequencing primer of gadC in lab strain
SPI-8722 CGTGCAGGCGCTGAATAATC	This study; Forward sequencing primer of yqhA in lab strain
SPI-8723 TGCTGTTGCGTGCTGTTTAC	This study; Reverse sequencing primer of yqhA in lab strain
SPI-8724 CATTGAGCAAGGCGATCACG	This study; Forward sequencing primer of mscL in lab strain
SPI-8725 TGCATCACAACAGCAGGGAT	This study; Reverse sequencing primer of mscL in lab strain
SPI-10035 AATCAGCGGTTGTGGCCATA	This study; Second forward sequencing primer of nuoN, further upstream than SPI-7680 in lab strain
SPI-10481 TGAGTTACCCCTTTCACGGC	This study; Forward sequencing primer of nuoL in lab strain
SPI-10482 CCCTGAACTTCCGCGAAATG	This study; Reverse sequencing primer of nuoL in lab strain
SPI-10792 GAGGAAATGATTGCGTCGCC	This study; Forward sequencing primer of nuoM in UTI and lab strain background
SPI-10793 GGTAAAACGCGTATCACGGC	This study; Reverse sequencing primer of nuoM in UTI and lab strain background
SPI-10794 ATACCGTCGCCGAGGTTTTT	This study; Forward sequencing primer of nuoN in UTI background
SPI-10795 GTCTGATCGCCTACACCTCG	This study; Reverse sequencing primer of nuoN in UTI background
SPI-10796 CGGATGATGTCACCGCAGTA	This study; Forward sequencing primer of YP 542126 in UTI background
SPI-10797 CAACTGCCAGAAACGGTGTG	This study; Reverse sequencing primer of YP 542126 in UTI background
SPI-10798 ACAAGGGAATCATGCGCTGA	This study; Forward sequencing primer of nuoN in UTI background
SPI-10799 CAAACTCTCTCTGGTGCCGT	This study; Reverse sequencing primer of nuoN in UTI background
SPI-10693 ACTGGCCTTTCTGACAGATGC	This study; Forward primer for checking the presence of rpoS
SPI-10694 TCACGGGTAGGAGCCACC	This study; Reverse primer for checking the presence of rpoS
SPI11001 GATCAGCAGCACAATCAGCG	This study; Forward primer to check for ∆nuoL
SPI11002 CCGGAAGTTCTGCATCTGGT	This study; Reverse primer to check for ∆nuoL
SPI11003 CGCTTTACCGAAGTAAGCGC	This study; Forward primer to check for ∆nuoM
SPI11004 GGTAAAACGCGTATCACGGC	This study; Reverse primer to check for ∆nuoM
SPI11005 ACGGCACCAGAGAGAGTTTG	This study; Forward primer to check for ∆nuoN
SPI11006 CGGTTATTGGGCTTAACGCG	This study; Reverse primer to check for ∆nuoN
SPI11032 ATGACGCACTGCCACTGTTA	This study; Forward primer to check for ∆nuo
SPI11033 TGCCGTGAAGAGCAGTGAAT	This study; Reverse primer to check for ∆nuo
SPI10693 ACTGGCCTTTCTGACAGATGC	This study; forward primer to check for ΔrpoS
SPI10694 TCACGGGTAGGAGCCACC	This study; reverse primer to check for ΔrpoS
SPI10491 ACATCCGGCACCTGGTTGAG	This study; forward primer to check for ΔrelA
SPI10492 CGGTAAGAAGTGCACATATC	This study; reverse primer to check for ΔrelA
SPI10493 TGTTTGAAAGCCTGAATCAA	This study; forward primer to check for ΔspoT
SPI10494 TTAATCACGTCTGGCATCAC	This study; reverse primer to check for ΔspoT
SPI10508 CACCTTTAGAACGCATTACCC	This study; Reverse primer to amplify yfbp::KanR from Keio mutant for recombination in BA11
SPI10746 GCACCATCAAACTGGCAGTAC	This study; Forward primer to amplify yfbp::KanR from Keio mutant for recombination in BA11
