# Supplementary material for: Mutations in respiratory complex I promote antibiotic persistence through alterations in intracellular acidity and protein synthesis
Source: Nat Commun. 2022 Jan 27;13:546. doi: 10.1038/s41467-022-28141-x (PMC8795404; doi:10.1038/s41467-022-28141-x)
Supplement: Supplementary file 9 — Source Data [file 41467_2022_28141_MOESM9_ESM.xlsx]

## Sheet: Figure 1b
Figure 1b is based on the mutation data provided in Supplementary tables 1 and 3

## Sheet: Figure 2b
	observed	expected
membrane units	87	45
cytoplasm units	6	48

## Sheet: Figure 2c
	observed	expected
hydrophilic AA	83	52
hydrophobic AA	4	35

## Sheet: Figure 2d
strain	Log10(survival fraction)	repaired	bio
WT	-3.31515	NA	A
WT	-3.4168	NA	B
WT	-3.61083	NA	C
L	0.0224626	no	A
L	-0.0582263	no	B
L	-0.0499152	no	C
L	-3.06905	yes	B
L	-2.49187	yes	C
M	-0.183744	no	A
M	-0.218678	no	B
M	-0.253388	no	C
M	-2.99525	yes	A
M	-2.98801	yes	B
M	-3.03198	yes	C
N	-0.504489	no	A
N	-0.294731	no	B
N	-0.304169	no	C
N	-3.09313	yes	A
N	-2.79022	yes	B
N	-2.72515	yes	C

## Sheet: Figure 2e
strain	Log10(survival fraction)	time (h)	bio
WT	0	0	A
WT	0	0	B
WT	0	0	C
WT	-2.57739	0.5	A
WT	-3.73676	0.5	B
WT	-2.68258	0.5	C
WT	-2.95524	1	A
WT	-2.7394	1	B
WT	-2.73396	1	C
WT	-2.97822	2	A
WT	-3.08789	2	B
WT	-2.97256	2	C
WT	-3.15253	3	A
WT	-3.1281	3	B
WT	-3.54061	3	C
WT	-3.31487	5	A
WT	-3.41636	5	B
WT	-3.61167	5	C
WT	-3.4285	8	A
WT	-3.99994	8	B
WT	-3.88461	8	C
L	0	0	A
L	0	0	B
L	0	0	C
L	-0.27559	0.5	A
L	-0.07298	0.5	B
L	-0.21607	0.5	C
L	-0.273	1	A
L	-0.04773	1	B
L	-0.21427	1	C
L	-0.33626	2	A
L	-0.00065	2	B
L	-0.14603	2	C
L	-0.31101	3	A
L	-0.0303	3	B
L	-0.19691	3	C
L	-0.37128	5	A
L	-0.25022	5	B
L	-0.08259	5	C
L	-0.42975	8	A
L	-0.13797	8	B
L	-0.21427	8	C
M	0	0	A
M	0	0	B
M	0	0	C
M	-0.20165	0.5	A
M	-0.02386	0.5	B
M	0.035714	0.5	C
M	-0.12356	1	A
M	-0.01924	1	B
M	-0.0692	1	C
M	-0.20384	2	A
M	0.014509	2	B
M	0.033726	2	C
M	-0.17816	3	A
M	0.003732	3	B
M	-0.05246	3	C
M	-0.22415	5	A
M	-0.05959	5	B
M	-0.02656	5	C
M	-0.37128	8	A
M	-0.04715	8	B
M	-0.1384	8	C
N	0	0	A
N	0	0	B
N	0	0	C
N	-0.24546	0.5	A
N	0.030635	0.5	B
N	-0.21068	0.5	C
N	-0.23349	1	A
N	-0.22852	1	B
N	-0.16977	1	C
N	-0.25776	2	A
N	0.074095	2	B
N	-0.0692	2	C
N	-0.34554	3	A
N	-0.01182	3	B
N	-0.15883	3	C
N	-0.32868	5	A
N	-0.00732	5	B
N	-0.16042	5	C
N	-0.39338	8	A
N	-0.04715	8	B
N	-0.28813	8	C
ΔL	0	0	A
ΔL	0	0	B
ΔL	0	0	C
ΔL	-2.48638	0.5	A
ΔL	-2.29251	0.5	B
ΔL	-2.27822	0.5	C
ΔL	-2.76117	1	A
ΔL	-2.29251	1	B
ΔL	-2.3788	1	C
ΔL	-2.72714	2	A
ΔL	-2.35115	2	B
ΔL	-2.50038	2	C
ΔL	-2.80327	3	A
ΔL	-2.50514	3	B
ΔL	-2.71962	3	C
ΔL	-2.94418	5	A
ΔL	-2.57523	5	B
ΔL	-2.62347	5	C
ΔL	-2.99506	8	A
ΔL	-3.01466	8	B
ΔL	-2.84581	8	C
ΔM	0	0	A
ΔM	0	0	B
ΔM	0	0	C
ΔM	-2.26278	0.5	A
ΔM	-1.37401	0.5	B
ΔM	-2.18974	0.5	C
ΔM	-2.57474	1	A
ΔM	-1.97973	1	B
ΔM	-2.34101	1	C
ΔM	-2.74953	2	A
ΔM	-2.36137	2	B
ΔM	-2.37618	2	C
ΔM	-2.73819	3	A
ΔM	-2.46718	3	B
ΔM	-2.58257	3	C
ΔM	-2.80588	5	A
ΔM	-2.52218	5	B
ΔM	-2.51702	5	C
ΔM	-2.92497	8	A
ΔM	-2.90886	8	B
ΔM	-2.7403	8	C
ΔN	0	0	A
ΔN	0	0	B
ΔN	0	0	C
ΔN	-2.0718	0.5	A
ΔN	-1.78115	0.5	B
ΔN	-2.18804	0.5	C
ΔN	-2.45112	1	A
ΔN	-2.28564	1	B
ΔN	-2.36076	1	C
ΔN	-2.69355	2	A
ΔN	-2.34613	2	B
ΔN	-2.48842	2	C
ΔN	-2.6816	3	A
ΔN	-2.55604	3	B
ΔN	-2.71558	3	C
ΔN	-2.73819	5	A
ΔN	-2.54674	5	B
ΔN	-2.78759	5	C
ΔN	-2.78544	8	A
ΔN	-2.97646	8	B
ΔN	-2.62063	8	C
Δnuo	0	0	A
Δnuo	0	0	B
Δnuo	0	0	C
Δnuo	-2.13095	0.5	A
Δnuo	-1.67504	0.5	B
Δnuo	-2.24218	0.5	C
Δnuo	-2.50178	1	A
Δnuo	-2.18013	1	B
Δnuo	-2.31298	1	C
Δnuo	-2.65677	2	A
Δnuo	-2.45029	2	B
Δnuo	-2.54501	2	C
Δnuo	-2.5721	3	A
Δnuo	-2.48675	3	B
Δnuo	-2.78522	3	C
Δnuo	-2.65124	5	A
Δnuo	-2.55137	5	B
Δnuo	-2.55653	5	C
Δnuo	-2.92289	8	A
Δnuo	-3.0097	8	B
Δnuo	-3.38976	8	C

## Sheet: Figure 3a
strain	[NADH] (nmol/ml)	time (s)		inset	strain	[NADH] (nmol/s/mg complex I)	bio
WT	-0.00154581	0			WT	9.90612	A
WT	-0.0018226	1			WT	9.90612	B
WT	-0.00190029	2			WT	11.4471	C
WT	-0.00205406	3			L	10.9701	A
WT	-0.00229524	4			L	7.48462	B
WT	-0.00174814	5			L	9.46585	C
WT	-0.00114115	6			M	9.6126	A
WT	-0.0013888	7			M	7.37455	B
WT	-0.00159922	8			M	13.2082	C
WT	-0.00183231	9			N	5.1732	A
WT	-0.00207996	10			N	5.68685	B
WT	-0.00229686	11			N	9.39247	C
WT	-0.00252185	12
WT	-0.00270638	13
WT	-0.00283425	14
WT	-0.00301554	15
WT	-0.00319359	16
WT	-0.00334251	17
WT	-0.00348818	18
WT	-0.00365652	19
WT	-0.00377954	20
WT	-0.00393979	21
WT	-0.0041146	22
WT	-0.00425057	23
WT	-0.00439139	24
WT	-0.00455325	25
WT	-0.00469084	26
WT	-0.00482195	27
WT	-0.00492069	28
WT	-0.00500971	29
WT	0.0379443	30
WT	0.0917579	31
WT	0.089079	32
WT	0.0880026	33
WT	0.0873567	34
WT	0.0871382	35
WT	0.0867449	36
WT	0.0864082	37
WT	0.0859356	38
WT	0.0853804	39
WT	0.084788	40
WT	0.0844124	41
WT	0.0835691	42
WT	0.0831709	43
WT	0.0826287	44
WT	0.0823373	45
WT	0.0812706	46
WT	0.0804451	47
WT	0.0795856	48
WT	0.0790401	49
WT	0.0784736	50
WT	0.0780673	51
WT	0.0775623	52
WT	0.0769715	53
WT	0.0765151	54
WT	0.0761314	55
WT	0.0757948	56
WT	0.0753852	57
WT	0.0750081	58
WT	0.0744966	59
WT	0.0741729	60
WT	0.073697	61
WT	0.0732956	62
WT	0.0728763	63
WT	0.0724862	64
WT	0.0720897	65
WT	0.071842	66
WT	0.0713224	67
WT	0.070853	68
WT	0.070437	69
WT	0.070034	70
WT	0.0695468	71
WT	0.069134	72
WT	0.0686662	73
WT	0.0682583	74
WT	0.0677922	75
WT	0.0673147	76
WT	0.0668113	77
WT	0.0663143	78
WT	0.0657915	79
WT	0.0653707	80
WT	0.0648964	81
WT	0.0644124	82
WT	0.0639398	83
WT	0.063451	84
WT	0.0630058	85
WT	0.0625073	86
WT	0.0619731	87
WT	0.0613613	88
WT	0.0608304	89
WT	0.0603464	90
WT	0.0597362	91
WT	0.0592182	92
WT	0.0586743	93
WT	0.0581191	94
WT	0.0576287	95
WT	0.0570719	96
WT	0.0565183	97
WT	0.0559712	98
WT	0.0554985	99
WT	0.055034	100
WT	0.054427	101
WT	0.053799	102
WT	0.053192	103
WT	0.0525785	104
WT	0.0520152	105
WT	0.0514649	106
WT	0.0509	107
WT	0.0503351	108
WT	0.049775	109
WT	0.0491599	110
WT	0.0487277	111
WT	0.0481369	112
WT	0.0475008	113
WT	0.0468873	114
WT	0.0462949	115
WT	0.0457397	116
WT	0.0451926	117
WT	0.0445468	118
WT	0.0439511	119
WT	0.0433749	120
WT	0.0427986	121
WT	0.0422111	122
WT	0.0416365	123
WT	0.0410602	124
WT	0.0405099	125
WT	0.0399077	126
WT	0.0393234	127
WT	0.0387472	128
WT	0.0382049	129
WT	0.0376012	130
WT	0.0370573	131
WT	0.0364827	132
WT	0.0361573	133
WT	0.0354516	134
WT	0.0347815	135
WT	0.0342279	136
WT	0.0336403	137
WT	0.0330738	138
WT	0.0325364	139
WT	0.0319667	140
WT	0.0314309	141
WT	0.0308644	142
WT	0.0302816	143
WT	0.0297572	144
WT	0.0292036	145
WT	0.0286403	146
WT	0.0280722	147
WT	0.0275332	148
WT	0.0269958	149
WT	0.0264357	150
WT	0.0259178	151
WT	0.0254629	152
WT	0.0248398	153
WT	0.0242748	154
WT	0.0237439	155
WT	0.0232292	156
WT	0.0226756	157
WT	0.0222192	158
WT	0.0216235	159
WT	0.0212933	160
WT	0.020798	161
WT	0.0202509	162
WT	0.0195581	163
WT	0.0190709	164
WT	0.0185432	165
WT	0.0179977	166
WT	0.0175186	167
WT	0.0169521	168
WT	0.0164422	169
WT	0.0159421	170
WT	0.0154548	171
WT	0.0149255	172
WT	0.0144238	173
WT	0.0139382	174
WT	0.0134396	175
WT	0.0129508	176
WT	0.0124474	177
WT	0.011965	178
L	0.0143882	0
L	0.0146779	1
L	0.0143558	2
L	0.0142991	3
L	0.0142797	4
L	0.0139592	5
L	0.0135772	6
L	0.0132341	7
L	0.0127048	8
L	0.012169	9
L	0.0117449	10
L	0.0110683	11
L	0.0102638	12
L	0.00962933	13
L	0.0087504	14
L	0.00771447	15
L	0.00711719	16
L	0.00613305	17
L	0.00578181	18
L	0.00483166	19
L	0.00448527	20
L	0.00410489	21
L	0.00404014	22
L	0.0038977	23
L	0.00389285	24
L	0.00394464	25
L	0.00447718	26
L	0.00392036	27
L	0.0044788	28
L	0.00372127	29
L	0.00415345	30
L	0.00401101	31
L	0.00386695	32
L	0.00374879	33
L	0.00356588	34
L	0.00383943	35
L	0.00373584	36
L	0.00358045	37
L	0.00364681	38
L	0.00372774	39
L	0.00385076	40
L	0.00390903	41
L	0.00370832	42
L	0.00395921	43
L	0.00353998	44
L	0.00352865	45
L	0.00357883	46
L	0.00385076	47
L	0.0371382	48
L	0.0909388	49
L	0.089911	50
L	0.0895322	51
L	0.0893105	52
L	0.0892392	53
L	0.0887893	54
L	0.0883749	55
L	0.0881564	56
L	0.0880107	57
L	0.087572	58
L	0.087449	59
L	0.0869683	60
L	0.0866008	61
L	0.0864131	62
L	0.0861962	63
L	0.0859501	64
L	0.0854953	65
L	0.0851489	66
L	0.0848543	67
L	0.0845063	68
L	0.0842101	69
L	0.0836484	70
L	0.0834833	71
L	0.0831208	72
L	0.0827808	73
L	0.082292	74
L	0.0817384	75
L	0.0816154	76
L	0.081426	77
L	0.0805649	78
L	0.0805762	79
L	0.079754	80
L	0.0792392	81
L	0.0791826	82
L	0.0784882	83
L	0.0777582	84
L	0.0774085	85
L	0.0772612	86
L	0.076855	87
L	0.0760732	88
L	0.0759906	89
L	0.0753237	90
L	0.074673	91
L	0.0741097	92
L	0.0738232	93
L	0.073383	94
L	0.0726643	95
L	0.0722871	96
L	0.0718436	97
L	0.0712998	98
L	0.0706653	99
L	0.0700874	100
L	0.0696698	101
L	0.0689819	102
L	0.0682308	103
L	0.0679249	104
L	0.0671852	105
L	0.066808	106
L	0.0665911	107
L	0.0658789	108
L	0.0651246	109
L	0.0646261	110
L	0.0638232	111
L	0.0632907	112
L	0.062674	113
L	0.0622888	114
L	0.0613823	115
L	0.0608854	116
L	0.060225	117
L	0.0598333	118
L	0.0591292	119
L	0.0585756	120
L	0.0578747	121
L	0.0571059	122
L	0.0566316	123
L	0.0559064	124
L	0.0552978	125
L	0.0549741	126
L	0.0542409	127
L	0.0534671	128
L	0.0528148	129
L	0.052169	130
L	0.0517158	131
L	0.051112	132
L	0.0502541	133
L	0.0499158	134
L	0.0493185	135
L	0.0484331	136
L	0.0479006	137
L	0.0470217	138
L	0.04708	139
L	0.0461266	140
L	0.0456458	141
L	0.0447685	142
L	0.0441793	143
L	0.0438589	144
L	0.0430123	145
L	0.042496	146
L	0.0416769	147
L	0.0408627	148
L	0.0405261	149
L	0.0399158	150
L	0.0392069	151
L	0.0390029	152
L	0.0382357	153
L	0.0373535	154
L	0.0365992	155
L	0.0364082	156
L	0.0355924	157
L	0.0350696	158
L	0.0345808	159
L	0.0345808	160
L	0.0333749	161
L	0.0326157	162
L	0.0322629	163
L	0.0319828	164
L	0.0310019	165
L	0.0305293	166
L	0.0300162	167
L	0.0293817	168
L	0.0290434	169
L	0.028179	170
L	0.028192	171
L	0.0274555	172
L	0.0265555	173
L	0.0262901	174
L	0.025696	175
L	0.0250647	176
L	0.0246827	177
L	0.0238686	178
M	0.0259485	0
M	0.0256912	1
M	0.0255779	2
M	0.0252039	3
M	0.0250243	4
M	0.0247232	5
M	0.0244497	6
M	0.0242198	7
M	0.0239463	8
M	0.0235691	9
M	0.0232697	10
M	0.0229783	11
M	0.0227015	12
M	0.0224522	13
M	0.0222046	14
M	0.0218388	15
M	0.0215555	16
M	0.0212884	17
M	0.0210796	18
M	0.0207478	19
M	0.0205681	20
M	0.0204111	21
M	0.0202169	22
M	0.0199288	23
M	0.0197022	24
M	0.0194658	25
M	0.0191745	26
M	0.0189803	27
M	0.0187714	28
M	0.0186112	29
M	0.0649563	30
M	0.108836	31
M	0.107237	32
M	0.106483	33
M	0.105851	34
M	0.105348	35
M	0.104767	36
M	0.104356	37
M	0.10386	38
M	0.103428	39
M	0.10293	40
M	0.102451	41
M	0.102098	42
M	0.10163	43
M	0.101295	44
M	0.100727	45
M	0.100225	46
M	0.0997572	47
M	0.0992765	48
M	0.0988249	49
M	0.0984299	50
M	0.0979281	51
M	0.097415	52
M	0.0969958	53
M	0.0963969	54
M	0.0959032	55
M	0.0953043	56
M	0.0947685	57
M	0.0942295	58
M	0.0937261	59
M	0.0931159	60
M	0.0925801	61
M	0.0920524	62
M	0.0914649	63
M	0.0908967	64
M	0.0903432	65
M	0.089864	66
M	0.0891437	67
M	0.0885756	68
M	0.0879735	69
M	0.0874134	70
M	0.0866494	71
M	0.0861023	72
M	0.0853852	73
M	0.0847378	74
M	0.0841195	75
M	0.0834882	76
M	0.0828699	77
M	0.0822321	78
M	0.0815685	79
M	0.0809307	80
M	0.0801473	81
M	0.0795322	82
M	0.0788378	83
M	0.0781661	84
M	0.0774976	85
M	0.07674	86
M	0.0761509	87
M	0.0754111	88
M	0.0746957	89
M	0.0740677	90
M	0.0733425	91
M	0.0726675	92
M	0.0719197	93
M	0.0712545	94
M	0.0705018	95
M	0.0698171	96
M	0.0690936	97
M	0.0683927	98
M	0.0677096	99
M	0.0669764	100
M	0.0662609	101
M	0.065552	102
M	0.0648284	103
M	0.0641599	104
M	0.0634671	105
M	0.0627744	106
M	0.062067	107
M	0.0612609	108
M	0.0605601	109
M	0.0598414	110
M	0.0591049	111
M	0.0584396	112
M	0.0577209	113
M	0.0570444	114
M	0.0562982	115
M	0.0556199	116
M	0.0549255	117
M	0.0541599	118
M	0.0535384	119
M	0.052831	120
M	0.052101	121
M	0.0513969	122
M	0.0507057	123
M	0.0500437	124
M	0.0493752	125
M	0.0486662	126
M	0.0479427	127
M	0.047326	128
M	0.0466445	129
M	0.045955	130
M	0.0453205	131
M	0.0446536	132
M	0.0439819	133
M	0.0432907	134
M	0.042619	135
M	0.0419958	136
M	0.0413402	137
M	0.0406458	138
M	0.0400113	139
M	0.0393962	140
M	0.0387407	141
M	0.0381256	142
M	0.0374409	143
M	0.0368032	144
M	0.0361703	145
M	0.0355584	146
M	0.034945	147
M	0.034338	148
M	0.0337213	149
M	0.0331175	150
M	0.0324976	151
M	0.0319051	152
M	0.031282	153
M	0.0306912	154
M	0.0303367	155
M	0.0294853	156
M	0.0288896	157
M	0.0283215	158
M	0.0277193	159
M	0.0271609	160
M	0.0265539	161
M	0.0260165	162
M	0.02545	163
M	0.0248835	164
M	0.0243088	165
M	0.023786	166
M	0.0231774	167
M	0.0226578	168
M	0.0221382	169
M	0.0215749	170
M	0.0210327	171
M	0.0206653	172
M	0.0199838	173
M	0.0194901	174
M	0.0189608	175
M	0.018459	176
M	0.0179654	177
M	0.0174814	178
N	-0.00259793	0
N	-0.00269019	1
N	-0.0027954	2
N	-0.00288767	3
N	-0.00299935	4
N	-0.00299935	5
N	-0.00313532	6
N	-0.00331499	7
N	-0.00338135	8
N	-0.00344934	9
N	-0.00358692	10
N	-0.00362739	11
N	-0.00359987	12
N	-0.00385885	13
N	-0.00391227	14
N	-0.00389932	15
N	-0.00373422	16
N	-0.0039495	17
N	-0.00422143	18
N	-0.00435902	19
N	-0.00446099	20
N	-0.00451441	21
N	-0.0043833	22
N	-0.00430074	23
N	-0.00472159	24
N	-0.00484461	25
N	-0.00493525	26
N	-0.00503723	27
N	-0.00510197	28
N	-0.00520233	29
N	0.0237488	30
N	0.0777048	31
N	0.0769472	32
N	0.0771609	33
N	0.0771981	34
N	0.0770573	35
N	0.0770087	36
N	0.0767902	37
N	0.0765199	38
N	0.0762965	39
N	0.0759793	40
N	0.0756669	41
N	0.0752816	42
N	0.0750453	43
N	0.0746326	44
N	0.0741826	45
N	0.0738006	46
N	0.0733992	47
N	0.0729168	48
N	0.0724798	49
N	0.0720573	50
N	0.0716963	51
N	0.0712431	52
N	0.0708611	53
N	0.0704403	54
N	0.0700745	55
N	0.0696811	56
N	0.0692959	57
N	0.068854	58
N	0.0685028	59
N	0.0680414	60
N	0.0676691	61
N	0.0672645	62
N	0.0668194	63
N	0.0664147	64
N	0.0661913	65
N	0.0655957	66
N	0.0663208	67
N	0.0652347	68
N	0.0659291	69
N	0.0639026	70
N	0.0639252	71
N	0.0630981	72
N	0.0627598	73
N	0.0639916	74
N	0.0617546	75
N	0.0617935	76
N	0.0614697	77
N	0.0606491	78
N	0.0596536	79
N	0.059202	80
N	0.0586986	81
N	0.0582163	82
N	0.057742	83
N	0.0572532	84
N	0.0568129	85
N	0.0563305	86
N	0.0558077	87
N	0.0553092	88
N	0.0548333	89
N	0.0542991	90
N	0.05382	91
N	0.0532988	92
N	0.0527905	93
N	0.0522515	94
N	0.0517918	95
N	0.0512868	96
N	0.0507365	97
N	0.0502104	98
N	0.0496973	99
N	0.0492036	100
N	0.0486759	101
N	0.0481693	102
N	0.0476643	103
N	0.047122	104
N	0.0465927	105
N	0.0460359	106
N	0.0455277	107
N	0.0449773	108
N	0.0444804	109
N	0.0439398	110
N	0.043459	111
N	0.0429168	112
N	0.0423309	113
N	0.0418048	114
N	0.0413176	115
N	0.0407446	116
N	0.0402477	117
N	0.0396795	118
N	0.0391178	119
N	0.0386403	120
N	0.0380414	121
N	0.0375931	122
N	0.036965	123
N	0.0364875	124
N	0.0359437	125
N	0.0353933	126
N	0.0348624	127
N	0.0342975	128
N	0.0337553	129
N	0.0332421	130
N	0.0326934	131
N	0.0321625	132
N	0.0316041	133
N	0.031091	134
N	0.0305568	135
N	0.0300227	136
N	0.0294675	137
N	0.0289964	138
N	0.0284008	139
N	0.0278796	140
N	0.0274312	141
N	0.0268744	142
N	0.0263095	143
N	0.0258077	144
N	0.0252703	145
N	0.0247766	146
N	0.024236	147
N	0.0237682	148
N	0.0232049	149
N	0.0226772	150
N	0.0222645	151
N	0.0216866	152
N	0.0211541	153
N	0.0206685	154
N	0.0201343	155
N	0.0199255	156
N	0.0191308	157
N	0.0186274	158
N	0.0181483	159
N	0.0178391	160
N	0.0171981	161
N	0.016685	162
N	0.0161913	163
N	0.0157025	164
N	0.0151894	165
N	0.0147507	166
N	0.0142894	167
N	0.0137893	168
N	0.0133635	169
N	0.0128925	170
N	0.0124393	171
N	0.0119375	172
N	0.011473	173
N	0.011044	174
N	0.0105698	175
N	0.0101878	176
N	0.00972159	177
N	0.00920363	178

## Sheet: Figure 3b
strain	[O2] (nmol/ml)	time (s)		inset	strain	[O2] (nmol/s/mg protein)	bio
WT	198.002	0			WT	1.66297	A
WT	197.922	0.5			WT	1.29387	B
WT	197.919	1			L	1.49768	A
WT	197.945	1.5			L	1.21067	B
WT	197.882	2			M	1.39014	A
WT	197.877	2.5			M	1.31571	B
WT	197.904	3			N	1.19258	A
WT	197.811	3.5			N	1.17833	B
WT	197.714	4
WT	197.734	4.5
WT	197.712	5
WT	197.635	5.5
WT	197.657	6
WT	197.65	6.5
WT	197.575	7
WT	197.625	7.5
WT	197.738	8
WT	197.767	8.5
WT	197.843	9
WT	198.009	9.5
WT	198.016	10
WT	197.973	10.5
WT	198.012	11
WT	198.005	11.5
WT	197.914	12
WT	197.898	12.5
WT	197.924	13
WT	197.852	13.5
WT	197.811	14
WT	197.835	14.5
WT	197.751	15
WT	197.685	15.5
WT	197.706	16
WT	197.69	16.5
WT	197.598	17
WT	197.602	17.5
WT	197.592	18
WT	197.499	18.5
WT	197.493	19
WT	197.503	19.5
WT	197.419	20
WT	197.416	20.5
WT	197.451	21
WT	197.417	21.5
WT	197.407	22
WT	197.479	22.5
WT	197.456	23
WT	197.328	23.5
WT	197.323	24
WT	197.332	24.5
WT	197.271	25
WT	197.295	25.5
WT	197.41	26
WT	197.401	26.5
WT	197.36	27
WT	197.397	27.5
WT	197.318	28
WT	197.204	28.5
WT	197.263	29
WT	197.291	29.5
WT	197.22	30
WT	197.248	30.5
WT	197.315	31
WT	197.267	31.5
WT	197.257	32
WT	197.329	32.5
WT	197.253	33
WT	197.186	33.5
WT	197.199	34
WT	197.164	34.5
WT	197.114	35
WT	197.207	35.5
WT	196.207	36
WT	196.255	36.5
WT	196.629	37
WT	196.856	37.5
WT	196.756	38
WT	196.675	38.5
WT	196.698	39
WT	196.585	39.5
WT	196.378	40
WT	196.249	40.5
WT	196.097	41
WT	195.873	41.5
WT	195.814	42
WT	195.85	42.5
WT	195.823	43
WT	195.867	43.5
WT	195.994	44
WT	195.908	44.5
WT	195.732	45
WT	195.646	45.5
WT	195.453	46
WT	195.243	46.5
WT	195.125	47
WT	194.988	47.5
WT	194.704	48
WT	194.465	48.5
WT	194.286	49
WT	193.959	49.5
WT	193.647	50
WT	193.435	50.5
WT	193.144	51
WT	192.883	51.5
WT	192.679	52
WT	192.385	52.5
WT	192.069	53
WT	192.006	53.5
WT	192.189	54
WT	192.09	54.5
WT	191.88	55
WT	191.684	55.5
WT	191.431	56
WT	191.188	56.5
WT	190.99	57
WT	190.725	57.5
WT	190.387	58
WT	190.146	58.5
WT	189.88	59
WT	189.528	59.5
WT	189.291	60
WT	189.108	60.5
WT	188.828	61
WT	188.586	61.5
WT	188.367	62
WT	188.025	62.5
WT	187.664	63
WT	187.42	63.5
WT	187.146	64
WT	186.811	64.5
WT	186.566	65
WT	186.338	65.5
WT	185.962	66
WT	185.74	66.5
WT	185.509	67
WT	185.121	67.5
WT	184.797	68
WT	184.579	68.5
WT	184.326	69
WT	184.015	69.5
WT	183.705	70
WT	183.447	70.5
WT	183.083	71
WT	182.836	71.5
WT	182.572	72
WT	182.222	72.5
WT	181.901	73
WT	181.627	73.5
WT	181.275	74
WT	180.939	74.5
WT	180.665	75
WT	180.35	75.5
WT	180.038	76
WT	179.815	76.5
WT	179.555	77
WT	179.233	77.5
WT	178.97	78
WT	178.7	78.5
WT	178.321	79
WT	177.986	79.5
WT	177.728	80
WT	177.455	80.5
WT	177.153	81
WT	176.94	81.5
WT	176.648	82
WT	176.29	82.5
WT	176.022	83
WT	175.793	83.5
WT	175.499	84
WT	175.247	84.5
WT	175.025	85
WT	174.697	85.5
WT	174.36	86
WT	174.107	86.5
WT	173.835	87
WT	173.536	87.5
WT	173.371	88
WT	173.18	88.5
WT	172.865	89
WT	172.584	89.5
WT	172.309	90
WT	171.939	90.5
WT	171.554	91
WT	171.326	91.5
WT	171.001	92
WT	170.667	92.5
WT	170.398	93
WT	170.081	93.5
WT	169.729	94
WT	169.448	94.5
WT	169.17	95
WT	168.839	95.5
WT	168.566	96
WT	168.315	96.5
WT	167.952	97
WT	167.629	97.5
WT	167.399	98
WT	167.073	98.5
WT	166.723	99
WT	166.481	99.5
WT	166.224	100
WT	165.876	100.5
WT	165.619	101
WT	165.356	101.5
WT	165.046	102
WT	164.81	102.5
WT	164.579	103
WT	164.241	103.5
WT	163.896	104
WT	163.621	104.5
WT	163.279	105
WT	162.913	105.5
WT	162.664	106
WT	162.367	106.5
WT	162.002	107
WT	161.719	107.5
WT	161.516	108
WT	161.277	108.5
WT	161.006	109
WT	160.788	109.5
WT	160.517	110
WT	160.202	110.5
WT	159.938	111
WT	159.62	111.5
WT	159.292	112
WT	159.066	112.5
WT	158.78	113
WT	158.379	113.5
WT	158.112	114
WT	157.853	114.5
WT	157.542	115
WT	157.248	115.5
WT	156.949	116
WT	156.643	116.5
WT	156.293	117
WT	156.011	117.5
WT	155.764	118
WT	155.432	118.5
WT	155.167	119
WT	154.893	119.5
WT	154.791	120
WT	154.504	120.5
WT	154.217	121
WT	153.93	121.5
WT	153.643	122
WT	153.356	122.5
WT	153.069	123
WT	152.782	123.5
WT	152.495	124
WT	152.208	124.5
WT	151.921	125
WT	151.634	125.5
WT	151.347	126
WT	151.06	126.5
WT	150.773	127
WT	150.486	127.5
WT	150.199	128
WT	149.912	128.5
WT	149.625	129
WT	149.338	129.5
WT	149.051	130
WT	148.764	130.5
WT	148.477	131
WT	148.19	131.5
WT	147.903	132
WT	147.616	132.5
WT	147.329	133
WT	147.042	133.5
WT	146.755	134
WT	146.468	134.5
WT	146.181	135
WT	145.894	135.5
WT	145.607	136
WT	145.32	136.5
WT	145.033	137
WT	144.746	137.5
WT	144.459	138
WT	144.172	138.5
WT	143.885	139
WT	143.598	139.5
WT	143.311	140
WT	143.024	140.5
WT	142.737	141
WT	142.45	141.5
WT	142.163	142
WT	141.876	142.5
WT	141.589	143
WT	141.302	143.5
WT	141.015	144
WT	140.728	144.5
WT	140.441	145
WT	140.154	145.5
WT	139.867	146
WT	139.58	146.5
WT	139.293	147
WT	139.006	147.5
WT	138.719	148
WT	138.432	148.5
WT	138.145	149
WT	137.858	149.5
WT	137.571	150
WT	137.284	150.5
WT	136.997	151
WT	136.71	151.5
WT	136.423	152
WT	136.136	152.5
WT	135.849	153
WT	135.562	153.5
WT	135.275	154
WT	134.988	154.5
WT	134.701	155
WT	134.414	155.5
WT	134.127	156
WT	133.84	156.5
WT	133.553	157
WT	133.266	157.5
WT	132.979	158
WT	132.692	158.5
WT	132.405	159
WT	132.118	159.5
WT	131.831	160
WT	131.544	160.5
WT	131.257	161
WT	130.97	161.5
WT	130.683	162
WT	130.396	162.5
WT	130.109	163
WT	129.822	163.5
WT	129.535	164
WT	129.248	164.5
WT	128.961	165
WT	128.674	165.5
WT	128.387	166
WT	128.1	166.5
WT	127.813	167
WT	127.526	167.5
WT	127.239	168
WT	126.952	168.5
WT	126.665	169
WT	126.378	169.5
WT	126.091	170
WT	125.804	170.5
WT	125.517	171
WT	125.23	171.5
WT	124.943	172
WT	124.656	172.5
WT	124.369	173
WT	124.082	173.5
WT	123.795	174
WT	123.508	174.5
WT	123.221	175
WT	122.934	175.5
WT	122.647	176
WT	122.36	176.5
WT	122.073	177
WT	121.786	177.5
WT	121.499	178
WT	121.212	178.5
WT	120.925	179
WT	120.638	179.5
WT	120.351	180
WT	120.064	180.5
WT	119.777	181
WT	119.49	181.5
WT	119.203	182
WT	118.916	182.5
WT	118.629	183
WT	118.342	183.5
WT	118.055	184
WT	117.768	184.5
WT	117.481	185
WT	117.194	185.5
WT	116.907	186
WT	116.62	186.5
WT	116.333	187
WT	116.046	187.5
WT	115.759	188
WT	115.472	188.5
WT	115.185	189
WT	114.898	189.5
WT	114.611	190
WT	114.324	190.5
WT	114.037	191
WT	113.75	191.5
WT	113.463	192
WT	113.176	192.5
WT	112.889	193
WT	112.602	193.5
WT	112.315	194
WT	112.028	194.5
WT	111.741	195
WT	111.454	195.5
WT	111.167	196
WT	110.88	196.5
WT	110.593	197
WT	110.306	197.5
WT	110.019	198
WT	109.732	198.5
WT	109.445	199
WT	109.158	199.5
WT	109.578	200
WT	109.385	200.5
WT	109.33	201
WT	109.31	201.5
WT	109.322	202
WT	109.332	202.5
WT	109.234	203
WT	109.146	203.5
WT	109.193	204
WT	108.981	204.5
WT	108.93	205
WT	108.943	205.5
WT	108.778	206
WT	108.791	206.5
WT	108.68	207
WT	108.399	207.5
WT	108.469	208
WT	108.293	208.5
WT	108.125	209
WT	107.92	209.5
WT	107.767	210
WT	107.713	210.5
WT	107.576	211
WT	107.397	211.5
WT	107.297	212
WT	107.208	212.5
WT	107.075	213
WT	106.98	213.5
WT	106.92	214
WT	106.793	214.5
WT	106.692	215
WT	106.638	215.5
WT	106.522	216
WT	106.403	216.5
WT	106.436	217
WT	106.472	217.5
WT	106.433	218
WT	106.45	218.5
WT	106.431	219
WT	106.299	219.5
WT	106.179	220
WT	106.158	220.5
WT	106.069	221
WT	105.936	221.5
WT	105.857	222
WT	105.745	222.5
WT	105.654	223
WT	105.615	223.5
WT	105.545	224
WT	105.412	224.5
WT	105.31	225
WT	105.253	225.5
WT	105.142	226
WT	105.219	226.5
WT	105.318	227
WT	105.317	227.5
WT	105.262	228
WT	105.275	228.5
WT	105.189	229
WT	105.07	229.5
WT	105.058	230
WT	105.022	230.5
WT	104.892	231
WT	104.801	231.5
WT	104.746	232
WT	104.691	232.5
WT	104.733	233
WT	104.824	233.5
WT	104.811	234
WT	104.756	234.5
WT	104.823	235
WT	104.849	235.5
WT	104.77	236
WT	104.771	236.5
WT	104.828	237
WT	104.808	237.5
WT	104.821	238
WT	104.86	238.5
WT	104.781	239
WT	104.663	239.5
WT	104.628	240
WT	104.574	240.5
WT	104.472	241
WT	104.243	241.5
WT	104.395	242
WT	104.006	242.5
WT	104.406	243
WT	104.337	243.5
WT	103.951	244
WT	103.939	244.5
WT	104.095	245
WT	103.987	245.5
WT	103.854	246
WT	103.799	246.5
WT	103.757	247
WT	103.685	247.5
WT	103.676	248
WT	103.611	248.5
WT	103.496	249
WT	103.453	249.5
WT	103.393	250
WT	103.248	250.5
WT	103.127	251
WT	103.066	251.5
WT	102.952	252
WT	102.829	252.5
WT	102.793	253
WT	102.705	253.5
WT	102.659	254
WT	102.775	254.5
WT	102.777	255
WT	102.603	255.5
WT	102.455	256
WT	102.356	256.5
WT	102.228	257
WT	102.095	257.5
WT	102.034	258
WT	101.921	258.5
WT	101.817	259
WT	101.861	259.5
L	200.929	0
L	200.877	0.5
L	200.809	1
L	200.869	1.5
L	200.84	2
L	200.713	2.5
L	200.716	3
L	200.673	3.5
L	200.621	4
L	200.667	4.5
L	200.631	5
L	200.529	5.5
L	200.475	6
L	200.43	6.5
L	200.324	7
L	200.299	7.5
L	200.262	8
L	200.186	8.5
L	200.18	9
L	200.163	9.5
L	200.082	10
L	200.156	10.5
L	200.295	11
L	200.373	11.5
L	200.53	12
L	200.622	12.5
L	200.471	13
L	200.56	13.5
L	200.436	14
L	200.43	14.5
L	200.566	15
L	200.612	15.5
L	200.578	16
L	200.583	16.5
L	200.579	17
L	200.443	17.5
L	200.41	18
L	200.431	18.5
L	200.389	19
L	200.408	19.5
L	200.441	20
L	200.399	20.5
L	200.396	21
L	200.412	21.5
L	200.336	22
L	200.298	22.5
L	200.305	23
L	200.26	23.5
L	200.182	24
L	200.195	24.5
L	200.148	25
L	200.105	25.5
L	200.13	26
L	200.084	26.5
L	200.019	27
L	200.024	27.5
L	199.942	28
L	199.836	28.5
L	199.932	29
L	199.899	29.5
L	199.8	30
L	199.819	30.5
L	199.803	31
L	199.769	31.5
L	199.831	32
L	199.804	32.5
L	199.733	33
L	199.787	33.5
L	199.79	34
L	199.7	34.5
L	199.769	35
L	199.774	35.5
L	199.712	36
L	199.748	36.5
L	199.715	37
L	199.624	37.5
L	199.666	38
L	199.663	38.5
L	199.584	39
L	199.633	39.5
L	199.67	40
L	199.628	40.5
L	199.669	41
L	199.644	41.5
L	199.572	42
L	199.577	42.5
L	199.576	43
L	199.591	43.5
L	199.631	44
L	199.666	44.5
L	199.452	45
L	198.408	45.5
L	197.915	46
L	198.446	46.5
L	198.843	47
L	198.952	47.5
L	198.819	48
L	198.726	48.5
L	198.641	49
L	198.412	49.5
L	198.273	50
L	198.192	50.5
L	198.012	51
L	197.876	51.5
L	197.831	52
L	197.564	52.5
L	197.155	53
L	196.713	53.5
L	196.322	54
L	196.037	54.5
L	195.777	55
L	195.536	55.5
L	195.185	56
L	195.242	56.5
L	195.023	57
L	194.768	57.5
L	194.573	58
L	194.323	58.5
L	194.059	59
L	193.92	59.5
L	193.667	60
L	193.34	60.5
L	193.173	61
L	192.98	61.5
L	192.681	62
L	192.58	62.5
L	192.354	63
L	192.036	63.5
L	191.819	64
L	191.532	64.5
L	191.185	65
L	190.951	65.5
L	190.698	66
L	190.38	66.5
L	190.167	67
L	189.921	67.5
L	189.625	68
L	189.408	68.5
L	189.129	69
L	188.813	69.5
L	188.587	70
L	188.326	70.5
L	188.005	71
L	187.772	71.5
L	187.521	72
L	187.201	72.5
L	186.925	73
L	186.634	73.5
L	186.276	74
L	186.034	74.5
L	185.79	75
L	185.485	75.5
L	185.233	76
L	184.998	76.5
L	184.71	77
L	184.385	77.5
L	184.149	78
L	183.795	78.5
L	183.499	79
L	183.21	79.5
L	182.821	80
L	182.43	80.5
L	182.271	81
L	182.017	81.5
L	181.795	82
L	181.579	82.5
L	181.251	83
L	180.906	83.5
L	180.671	84
L	180.387	84.5
L	180.005	85
L	179.724	85.5
L	179.387	86
L	179.064	86.5
L	178.831	87
L	178.556	87.5
L	178.23	88
L	177.998	88.5
L	177.715	89
L	177.439	89.5
L	177.238	90
L	176.937	90.5
L	176.662	91
L	176.589	91.5
L	176.383	92
L	176.049	92.5
L	175.774	93
L	175.451	93.5
L	175.072	94
L	174.826	94.5
L	174.424	95
L	174.011	95.5
L	173.812	96
L	173.53	96.5
L	173.16	97
L	172.91	97.5
L	172.643	98
L	172.293	98.5
L	172.033	99
L	171.725	99.5
L	171.333	100
L	171.07	100.5
L	170.851	101
L	170.542	101.5
L	170.264	102
L	170.033	102.5
L	169.757	103
L	169.51	103.5
L	169.284	104
L	168.955	104.5
L	168.584	105
L	168.428	105.5
L	168.211	106
L	167.989	106.5
L	167.75	107
L	167.391	107.5
L	167.04	108
L	166.759	108.5
L	166.423	109
L	166.161	109.5
L	165.812	110
L	165.408	110.5
L	165.036	111
L	164.766	111.5
L	164.435	112
L	164.081	112.5
L	163.809	113
L	163.48	113.5
L	163.119	114
L	162.866	114.5
L	162.598	115
L	162.314	115.5
L	162.085	116
L	161.775	116.5
L	161.465	117
L	161.206	117.5
L	160.918	118
L	160.632	118.5
L	160.398	119
L	160.129	119.5
L	160.154	120
L	159.872	120.5
L	159.59	121
L	159.308	121.5
L	159.026	122
L	158.744	122.5
L	158.462	123
L	158.18	123.5
L	157.898	124
L	157.616	124.5
L	157.333	125
L	157.051	125.5
L	156.769	126
L	156.487	126.5
L	156.205	127
L	155.923	127.5
L	155.641	128
L	155.359	128.5
L	155.077	129
L	154.795	129.5
L	154.513	130
L	154.231	130.5
L	153.949	131
L	153.667	131.5
L	153.385	132
L	153.103	132.5
L	152.821	133
L	152.539	133.5
L	152.257	134
L	151.974	134.5
L	151.692	135
L	151.41	135.5
L	151.128	136
L	150.846	136.5
L	150.564	137
L	150.282	137.5
L	150	138
L	149.718	138.5
L	149.436	139
L	149.154	139.5
L	148.872	140
L	148.59	140.5
L	148.308	141
L	148.026	141.5
L	147.744	142
L	147.462	142.5
L	147.18	143
L	146.898	143.5
L	146.616	144
L	146.333	144.5
L	146.051	145
L	145.769	145.5
L	145.487	146
L	145.205	146.5
L	144.923	147
L	144.641	147.5
L	144.359	148
L	144.077	148.5
L	143.795	149
L	143.513	149.5
L	143.231	150
L	142.949	150.5
L	142.667	151
L	142.385	151.5
L	142.103	152
L	141.821	152.5
L	141.539	153
L	141.257	153.5
L	140.974	154
L	140.692	154.5
L	140.41	155
L	140.128	155.5
L	139.846	156
L	139.564	156.5
L	139.282	157
L	139	157.5
L	138.718	158
L	138.436	158.5
L	138.154	159
L	137.872	159.5
L	137.59	160
L	137.308	160.5
L	137.026	161
L	136.744	161.5
L	136.462	162
L	136.18	162.5
L	135.898	163
L	135.615	163.5
L	135.333	164
L	135.051	164.5
L	134.769	165
L	134.487	165.5
L	134.205	166
L	133.923	166.5
L	133.641	167
L	133.359	167.5
L	133.077	168
L	132.795	168.5
L	132.513	169
L	132.231	169.5
L	131.949	170
L	131.667	170.5
L	131.385	171
L	131.103	171.5
L	130.821	172
L	130.539	172.5
L	130.256	173
L	129.974	173.5
L	129.692	174
L	129.41	174.5
L	129.128	175
L	128.846	175.5
L	128.564	176
L	128.282	176.5
L	128	177
L	127.718	177.5
L	127.436	178
L	127.154	178.5
L	126.872	179
L	126.59	179.5
L	126.308	180
L	126.026	180.5
L	125.744	181
L	125.462	181.5
L	125.18	182
L	124.897	182.5
L	124.615	183
L	124.333	183.5
L	124.051	184
L	123.769	184.5
L	123.487	185
L	123.205	185.5
L	122.923	186
L	122.641	186.5
L	122.359	187
L	122.077	187.5
L	121.795	188
L	121.513	188.5
L	121.231	189
L	120.949	189.5
L	120.667	190
L	120.385	190.5
L	120.103	191
L	119.821	191.5
L	119.538	192
L	119.256	192.5
L	118.974	193
L	118.692	193.5
L	118.41	194
L	118.128	194.5
L	117.846	195
L	117.564	195.5
L	117.282	196
L	117	196.5
L	116.718	197
L	116.436	197.5
L	116.154	198
L	115.872	198.5
L	115.59	199
L	115.308	199.5
L	115.026	200
L	115.808	200.5
L	115.593	201
L	115.341	201.5
L	115.109	202
L	115.071	202.5
L	115.08	203
L	115.124	203.5
L	115.258	204
L	115.235	204.5
L	115.161	205
L	115.151	205.5
L	115.047	206
L	114.994	206.5
L	115.069	207
L	115.046	207.5
L	114.909	208
L	114.848	208.5
L	114.81	209
L	114.71	209.5
L	114.62	210
L	114.545	210.5
L	114.372	211
L	114.284	211.5
L	113.949	212
L	114.082	212.5
L	114.062	213
L	113.972	213.5
L	113.841	214
L	113.753	214.5
L	113.716	215
L	113.584	215.5
L	113.529	216
L	113.505	216.5
L	113.402	217
L	113.337	217.5
L	113.303	218
L	113.189	218.5
L	113.111	219
L	113.056	219.5
L	112.939	220
L	112.879	220.5
L	112.853	221
L	112.768	221.5
L	112.703	222
L	112.656	222.5
L	112.544	223
L	112.455	223.5
L	112.418	224
L	112.296	224.5
L	112.192	225
L	112.138	225.5
L	112.036	226
L	111.911	226.5
L	111.864	227
L	111.763	227.5
L	111.643	228
L	111.615	228.5
L	111.547	229
L	111.444	229.5
L	111.411	230
L	111.329	230.5
L	111.225	231
L	111.196	231.5
L	111.097	232
L	110.874	232.5
L	110.753	233
L	110.625	233.5
L	110.469	234
L	110.415	234.5
L	110.318	235
L	110.161	235.5
L	110.079	236
L	110.003	236.5
L	109.901	237
L	109.89	237.5
L	109.861	238
L	109.753	238.5
L	109.704	239
L	109.68	239.5
L	109.608	240
L	109.619	240.5
L	109.675	241
L	109.661	241.5
L	109.685	242
L	109.656	242.5
L	109.532	243
L	109.486	243.5
L	109.451	244
L	109.366	244.5
L	109.325	245
L	109.293	245.5
L	109.174	246
L	109.098	246.5
L	109.062	247
L	108.953	247.5
L	108.882	248
L	108.857	248.5
L	108.765	249
L	108.697	249.5
L	108.692	250
L	108.501	250.5
L	108.561	251
L	108.485	251.5
L	108.401	252
L	108.128	252.5
L	108.198	253
L	108.175	253.5
L	108.124	254
L	108.098	254.5
L	108.016	255
L	107.9	255.5
L	107.837	256
L	107.738	256.5
L	107.612	257
L	107.553	257.5
L	107.44	258
L	107.347	258.5
L	107.348	259
L	107.256	259.5
M	200.911	0
M	201.091	0.5
M	201.191	1
M	201.343	1.5
M	201.4	2
M	201.352	2.5
M	201.327	3
M	201.394	3.5
M	201.365	4
M	201.268	4.5
M	201.252	5
M	201.242	5.5
M	201.161	6
M	201.067	6.5
M	201.175	7
M	201.277	7.5
M	201.226	8
M	201.231	8.5
M	201.256	9
M	201.172	9.5
M	201.064	10
M	201.068	10.5
M	201.058	11
M	200.958	11.5
M	200.853	12
M	200.881	12.5
M	200.856	13
M	200.74	13.5
M	200.679	14
M	200.738	14.5
M	200.698	15
M	200.597	15.5
M	200.573	16
M	200.612	16.5
M	200.554	17
M	200.46	17.5
M	200.465	18
M	200.458	18.5
M	200.364	19
M	200.272	19.5
M	200.32	20
M	200.317	20.5
M	200.217	21
M	200.143	21.5
M	200.192	22
M	200.161	22.5
M	200.054	23
M	200.029	23.5
M	200.047	24
M	199.939	24.5
M	199.793	25
M	199.808	25.5
M	199.83	26
M	199.744	26.5
M	199.643	27
M	199.685	27.5
M	199.698	28
M	199.616	28.5
M	199.539	29
M	199.596	29.5
M	199.56	30
M	199.465	30.5
M	199.44	31
M	199.54	31.5
M	199.516	32
M	199.427	32.5
M	199.447	33
M	199.454	33.5
M	199.375	34
M	199.314	34.5
M	199.353	35
M	199.349	35.5
M	199.279	36
M	199.26	36.5
M	199.307	37
M	199.261	37.5
M	199.16	38
M	199.152	38.5
M	199.185	39
M	199.147	39.5
M	199.082	40
M	199.087	40.5
M	199.112	41
M	199.055	41.5
M	198.94	42
M	199.008	42.5
M	198.916	43
M	198.837	43.5
M	198.83	44
M	198.889	44.5
M	198.615	45
M	198.112	45.5
M	198.304	46
M	198.535	46.5
M	198.528	47
M	198.397	47.5
M	198.339	48
M	198.265	48.5
M	198.064	49
M	197.846	49.5
M	197.454	50
M	196.848	50.5
M	196.91	51
M	196.98	51.5
M	196.876	52
M	196.891	52.5
M	196.507	53
M	196.25	53.5
M	196.161	54
M	195.93	54.5
M	195.568	55
M	195.323	55.5
M	195.115	56
M	194.801	56.5
M	194.407	57
M	194.204	57.5
M	193.946	58
M	193.603	58.5
M	193.29	59
M	193.072	59.5
M	192.753	60
M	192.363	60.5
M	192.064	61
M	191.798	61.5
M	191.53	62
M	191.133	62.5
M	190.866	63
M	190.6	63.5
M	190.249	64
M	189.934	64.5
M	189.704	65
M	189.549	65.5
M	189.221	66
M	188.98	66.5
M	188.64	67
M	188.388	67.5
M	187.926	68
M	187.388	68.5
M	187.109	69
M	186.964	69.5
M	186.72	70
M	186.519	70.5
M	186.281	71
M	185.943	71.5
M	185.594	72
M	185.363	72.5
M	185.092	73
M	184.756	73.5
M	184.432	74
M	184.23	74.5
M	183.938	75
M	183.572	75.5
M	183.343	76
M	183.08	76.5
M	182.74	77
M	182.342	77.5
M	182.042	78
M	181.811	78.5
M	181.77	79
M	181.36	79.5
M	181.039	80
M	180.397	80.5
M	180.124	81
M	179.811	81.5
M	179.816	82
M	179.381	82.5
M	178.757	83
M	178.006	83.5
M	177.915	84
M	177.774	84.5
M	177.667	85
M	177.503	85.5
M	177.061	86
M	176.247	86.5
M	175.919	87
M	175.869	87.5
M	175.71	88
M	175.484	88.5
M	175.203	89
M	174.971	89.5
M	174.653	90
M	174.27	90.5
M	173.978	91
M	173.96	91.5
M	173.618	92
M	173.219	92.5
M	172.866	93
M	173.277	93.5
M	172.728	94
M	171.358	94.5
M	171.112	95
M	171.339	95.5
M	171.036	96
M	170.604	96.5
M	170.278	97
M	169.97	97.5
M	169.652	98
M	169.279	98.5
M	168.984	99
M	168.656	99.5
M	168.298	100
M	168.035	100.5
M	167.788	101
M	167.435	101.5
M	167.051	102
M	166.837	102.5
M	166.587	103
M	166.137	103.5
M	165.715	104
M	165.582	104.5
M	165.342	105
M	164.959	105.5
M	164.694	106
M	164.415	106.5
M	164.045	107
M	163.666	107.5
M	163.372	108
M	163.089	108.5
M	162.773	109
M	162.488	109.5
M	162.271	110
M	161.974	110.5
M	161.625	111
M	161.271	111.5
M	160.993	112
M	160.685	112.5
M	160.317	113
M	160.006	113.5
M	159.73	114
M	159.384	114.5
M	158.966	115
M	158.697	115.5
M	158.296	116
M	157.915	116.5
M	157.782	117
M	157.542	117.5
M	157.203	118
M	156.713	118.5
M	156.242	119
M	155.803	119.5
M	155.531	120
M	155.114	120.5
M	154.827	121
M	155.156	121.5
M	154.171	122
M	153.9	122.5
M	153.774	123
M	153.575	123.5
M	153.218	124
M	152.548	124.5
M	152.302	125
M	152.832	125.5
M	152.388	126
M	151.785	126.5
M	151.368	127
M	151.003	127.5
M	150.45	128
M	150.068	128.5
M	149.916	129
M	149.664	129.5
M	149.309	130
M	149.002	130.5
M	148.741	131
M	148.31	131.5
M	147.952	132
M	147.664	132.5
M	147.353	133
M	146.999	133.5
M	146.657	134
M	146.407	134.5
M	146.077	135
M	145.744	135.5
M	145.444	136
M	145.175	136.5
M	144.83	137
M	144.447	137.5
M	144.133	138
M	143.842	138.5
M	143.483	139
M	143.122	139.5
M	142.821	140
M	142.51	140.5
M	142.156	141
M	141.806	141.5
M	141.525	142
M	141.214	142.5
M	140.85	143
M	140.518	143.5
M	140.237	144
M	139.937	144.5
M	139.608	145
M	139.338	145.5
M	139.05	146
M	138.694	146.5
M	138.339	147
M	138.076	147.5
M	137.784	148
M	137.421	148.5
M	137.065	149
M	136.785	149.5
M	136.387	150
M	135.845	150.5
M	135.645	151
M	135.453	151.5
M	135.243	152
M	134.882	152.5
M	134.535	153
M	134.226	153.5
M	133.854	154
M	133.497	154.5
M	133.226	155
M	132.953	155.5
M	132.487	156
M	132.14	156.5
M	131.834	157
M	131.466	157.5
M	131.077	158
M	130.848	158.5
M	130.701	159
M	130.37	159.5
M	129.974	160
M	129.647	160.5
M	129.339	161
M	128.994	161.5
M	128.657	162
M	128.361	162.5
M	128.054	163
M	127.709	163.5
M	127.367	164
M	127.087	164.5
M	126.777	165
M	126.42	165.5
M	126.089	166
M	125.823	166.5
M	125.485	167
M	125.126	167.5
M	124.838	168
M	124.557	168.5
M	124.222	169
M	123.873	169.5
M	123.561	170
M	123.273	170.5
M	122.917	171
M	122.558	171.5
M	122.238	172
M	121.914	172.5
M	121.576	173
M	121.235	173.5
M	120.971	174
M	120.653	174.5
M	120.258	175
M	119.929	175.5
M	119.692	176
M	119.416	176.5
M	119.115	177
M	118.842	177.5
M	118.542	178
M	118.196	178.5
M	117.838	179
M	117.544	179.5
M	117.24	180
M	116.894	180.5
M	116.482	181
M	116.078	181.5
M	115.799	182
M	115.44	182.5
M	114.828	183
M	114.412	183.5
M	114.227	184
M	114.076	184.5
M	113.841	185
M	113.639	185.5
M	113.319	186
M	112.94	186.5
M	112.652	187
M	112.312	187.5
M	111.94	188
M	111.604	188.5
M	111.317	189
M	111.001	189.5
M	110.646	190
M	110.338	190.5
M	110.059	191
M	109.716	191.5
M	109.337	192
M	109.041	192.5
M	108.761	193
M	108.423	193.5
M	108.066	194
M	107.793	194.5
M	107.481	195
M	107.123	195.5
M	106.784	196
M	106.499	196.5
M	106.182	197
M	105.82	197.5
M	105.479	198
M	105.194	198.5
M	104.682	199
M	104.11	199.5
M	103.404	200
M	103.1	200.5
M	103.15	201
M	103.253	201.5
M	103.307	202
M	103.383	202.5
M	103.384	203
M	103.376	203.5
M	103.28	204
M	103.228	204.5
M	103.153	205
M	103.064	205.5
M	102.969	206
M	102.905	206.5
M	102.822	207
M	102.699	207.5
M	102.61	208
M	102.562	208.5
M	102.546	209
M	102.274	209.5
M	102.008	210
M	102.156	210.5
M	102.126	211
M	102.042	211.5
M	101.998	212
M	101.965	212.5
M	101.913	213
M	101.781	213.5
M	101.682	214
M	101.633	214.5
M	101.526	215
M	101.43	215.5
M	101.359	216
M	101.279	216.5
M	101.19	217
M	101.137	217.5
M	101.094	218
M	101.03	218.5
M	100.978	219
M	100.945	219.5
M	100.911	220
M	100.832	220.5
M	100.776	221
M	100.758	221.5
M	100.704	222
M	100.608	222.5
M	100.543	223
M	100.507	223.5
M	100.425	224
M	100.335	224.5
M	100.28	225
M	100.249	225.5
M	100.181	226
M	100.114	226.5
M	100.068	227
M	100.012	227.5
M	99.9317	228
M	99.857	228.5
M	99.8346	229
M	99.7066	229.5
M	99.643	230
M	99.6199	230.5
M	99.5954	231
M	99.5541	231.5
M	99.4843	232
M	99.4148	232.5
M	99.3673	233
M	99.3453	233.5
M	99.2728	234
M	99.242	234.5
M	99.2029	235
M	99.1198	235.5
M	99.026	236
M	99.0053	236.5
M	98.9292	237
M	98.9011	237.5
M	98.8967	238
M	98.8849	238.5
M	98.8104	239
M	98.5143	239.5
M	98.679	240
M	98.7061	240.5
M	98.5826	241
M	98.5444	241.5
M	98.5321	242
M	98.4859	242.5
M	98.4117	243
M	98.3493	243.5
M	98.3337	244
M	98.3017	244.5
M	98.2316	245
M	98.1714	245.5
M	98.145	246
M	98.0819	246.5
M	98.0083	247
M	97.9467	247.5
M	97.9052	248
M	97.8417	248.5
M	97.7886	249
M	97.7708	249.5
M	97.7422	250
M	97.6809	250.5
M	97.6175	251
M	97.6114	251.5
M	97.6024	252
M	97.5288	252.5
M	97.4257	253
M	97.4405	253.5
M	97.4073	254
M	97.3543	254.5
M	97.2982	255
M	97.2715	255.5
M	97.2234	256
M	97.1363	256.5
M	97.1165	257
M	97.0777	257.5
M	97.0134	258
M	96.9465	258.5
M	96.9352	259
M	96.901	259.5
N	193.409	0
N	193.371	0.5
N	193.485	1
N	193.535	1.5
N	193.495	2
N	193.552	2.5
N	193.592	3
N	193.55	3.5
N	193.587	4
N	193.543	4.5
N	193.587	5
N	193.693	5.5
N	193.742	6
N	193.696	6.5
N	193.727	7
N	193.762	7.5
N	193.704	8
N	193.732	8.5
N	193.802	9
N	193.763	9.5
N	193.761	10
N	193.837	10.5
N	193.824	11
N	193.802	11.5
N	193.913	12
N	193.96	12.5
N	193.979	13
N	194.083	13.5
N	194.1	14
N	194.044	14.5
N	194.097	15
N	194.148	15.5
N	194.083	16
N	194.086	16.5
N	194.163	17
N	194.175	17.5
N	194.25	18
N	194.321	18.5
N	194.296	19
N	194.253	19.5
N	194.396	20
N	194.418	20.5
N	194.371	21
N	194.441	21.5
N	194.414	22
N	194.444	22.5
N	194.45	23
N	194.554	23.5
N	194.51	24
N	194.489	24.5
N	194.609	25
N	194.604	25.5
N	194.553	26
N	194.617	26.5
N	194.681	27
N	194.648	27.5
N	194.732	28
N	194.804	28.5
N	194.745	29
N	194.695	29.5
N	194.713	30
N	194.575	30.5
N	194.627	31
N	194.77	31.5
N	194.825	32
N	194.794	32.5
N	194.847	33
N	194.877	33.5
N	194.834	34
N	194.859	34.5
N	194.942	35
N	194.93	35.5
N	194.878	36
N	195.01	36.5
N	195.018	37
N	194.956	37.5
N	194.962	38
N	195.026	38.5
N	194.982	39
N	194.939	39.5
N	195.033	40
N	195.017	40.5
N	194.947	41
N	194.997	41.5
N	195.055	42
N	195.023	42.5
N	195.088	43
N	195.2	43.5
N	195.152	44
N	195.095	44.5
N	195.097	45
N	195.145	45.5
N	195.14	46
N	195.087	46.5
N	195.164	47
N	195.236	47.5
N	195.194	48
N	195.317	48.5
N	195.071	49
N	194.942	49.5
N	194.938	50
N	194.931	50.5
N	194.79	51
N	194.693	51.5
N	194.625	52
N	194.455	52.5
N	194.284	53
N	194.224	53.5
N	194.064	54
N	194.442	54.5
N	194.516	55
N	194.044	55.5
N	193.594	56
N	193.085	56.5
N	193.185	57
N	192.85	57.5
N	192.52	58
N	192.421	58.5
N	192.268	59
N	191.804	59.5
N	191.825	60
N	191.698	60.5
N	191.46	61
N	191.094	61.5
N	191.072	62
N	190.866	62.5
N	190.559	63
N	190.307	63.5
N	190.121	64
N	189.848	64.5
N	189.572	65
N	189.406	65.5
N	189.188	66
N	188.906	66.5
N	188.721	67
N	188.548	67.5
N	188.27	68
N	188.011	68.5
N	187.852	69
N	187.602	69.5
N	187.179	70
N	187.018	70.5
N	186.821	71
N	186.544	71.5
N	186.293	72
N	186.096	72.5
N	185.832	73
N	185.534	73.5
N	185.454	74
N	185.303	74.5
N	185.012	75
N	184.756	75.5
N	184.577	76
N	184.28	76.5
N	183.926	77
N	183.783	77.5
N	183.582	78
N	183.262	78.5
N	183.017	79
N	182.833	79.5
N	182.576	80
N	182.28	80.5
N	182.073	81
N	181.832	81.5
N	181.518	82
N	181.272	82.5
N	181.1	83
N	180.811	83.5
N	180.467	84
N	180.282	84.5
N	180.081	85
N	179.787	85.5
N	179.511	86
N	179.335	86.5
N	179.07	87
N	178.742	87.5
N	178.523	88
N	178.325	88.5
N	178.028	89
N	177.73	89.5
N	177.548	90
N	177.303	90.5
N	176.995	91
N	176.763	91.5
N	176.559	92
N	176.26	92.5
N	175.935	93
N	175.752	93.5
N	175.564	94
N	175.268	94.5
N	174.973	95
N	174.785	95.5
N	174.473	96
N	174.194	96.5
N	173.989	97
N	173.765	97.5
N	173.457	98
N	173.135	98.5
N	172.797	99
N	172.573	99.5
N	172.377	100
N	172.147	100.5
N	171.93	101
N	171.621	101.5
N	171.259	102
N	171.083	102.5
N	170.851	103
N	170.523	103.5
N	170.292	104
N	170.062	104.5
N	169.734	105
N	169.452	105.5
N	169.298	106
N	169.088	106.5
N	168.81	107
N	168.576	107.5
N	168.333	108
N	168.014	108.5
N	167.704	109
N	167.49	109.5
N	167.226	110
N	166.886	110.5
N	166.62	111
N	166.444	111.5
N	166.168	112
N	165.896	112.5
N	165.667	113
N	165.405	113.5
N	165.1	114
N	164.843	114.5
N	164.629	115
N	164.381	115.5
N	164.149	116
N	164.086	116.5
N	163.993	117
N	163.746	117.5
N	163.499	118
N	163.252	118.5
N	163.005	119
N	162.758	119.5
N	162.511	120
N	162.264	120.5
N	162.017	121
N	161.77	121.5
N	161.523	122
N	161.276	122.5
N	161.029	123
N	160.782	123.5
N	160.535	124
N	160.288	124.5
N	160.041	125
N	159.794	125.5
N	159.547	126
N	159.3	126.5
N	159.053	127
N	158.806	127.5
N	158.559	128
N	158.312	128.5
N	158.065	129
N	157.818	129.5
N	157.571	130
N	157.324	130.5
N	157.077	131
N	156.83	131.5
N	156.583	132
N	156.336	132.5
N	156.089	133
N	155.842	133.5
N	155.595	134
N	155.348	134.5
N	155.101	135
N	154.854	135.5
N	154.607	136
N	154.36	136.5
N	154.113	137
N	153.866	137.5
N	153.619	138
N	153.372	138.5
N	153.125	139
N	152.878	139.5
N	152.631	140
N	152.384	140.5
N	152.137	141
N	151.89	141.5
N	151.643	142
N	151.396	142.5
N	151.149	143
N	150.902	143.5
N	150.655	144
N	150.408	144.5
N	150.161	145
N	149.914	145.5
N	149.667	146
N	149.42	146.5
N	149.173	147
N	148.926	147.5
N	148.679	148
N	148.432	148.5
N	148.185	149
N	147.938	149.5
N	147.691	150
N	147.444	150.5
N	147.197	151
N	146.95	151.5
N	146.703	152
N	146.456	152.5
N	146.209	153
N	145.962	153.5
N	145.715	154
N	145.468	154.5
N	145.221	155
N	144.974	155.5
N	144.727	156
N	144.48	156.5
N	144.233	157
N	143.985	157.5
N	143.738	158
N	143.491	158.5
N	143.244	159
N	142.997	159.5
N	142.75	160
N	142.503	160.5
N	142.256	161
N	142.009	161.5
N	141.762	162
N	141.515	162.5
N	141.268	163
N	141.021	163.5
N	140.774	164
N	140.527	164.5
N	140.28	165
N	140.033	165.5
N	139.786	166
N	139.539	166.5
N	139.292	167
N	139.045	167.5
N	138.798	168
N	138.551	168.5
N	138.304	169
N	138.057	169.5
N	137.81	170
N	137.563	170.5
N	137.316	171
N	137.069	171.5
N	136.822	172
N	136.575	172.5
N	136.328	173
N	136.081	173.5
N	135.834	174
N	135.587	174.5
N	135.34	175
N	135.093	175.5
N	134.846	176
N	134.599	176.5
N	134.352	177
N	134.105	177.5
N	133.858	178
N	133.611	178.5
N	133.364	179
N	133.117	179.5
N	132.87	180
N	132.623	180.5
N	132.376	181
N	132.129	181.5
N	131.882	182
N	131.635	182.5
N	131.388	183
N	131.141	183.5
N	130.894	184
N	130.647	184.5
N	130.4	185
N	130.153	185.5
N	129.906	186
N	129.659	186.5
N	129.412	187
N	129.165	187.5
N	128.918	188
N	128.671	188.5
N	128.424	189
N	128.177	189.5
N	127.93	190
N	127.683	190.5
N	127.436	191
N	127.189	191.5
N	126.942	192
N	126.695	192.5
N	126.448	193
N	126.201	193.5
N	125.954	194
N	125.707	194.5
N	125.46	195
N	125.213	195.5
N	124.966	196
N	124.719	196.5
N	124.472	197
N	124.225	197.5
N	123.978	198
N	123.731	198.5
N	123.484	199
N	123.237	199.5
N	123.118	200
N	123.134	200.5
N	123.257	201
N	123.343	201.5
N	123.331	202
N	123.237	202.5
N	123.277	203
N	123.024	203.5
N	122.691	204
N	123.147	204.5
N	123.106	205
N	123.078	205.5
N	122.988	206
N	122.919	206.5
N	122.921	207
N	122.853	207.5
N	122.738	208
N	122.685	208.5
N	122.707	209
N	122.62	209.5
N	122.511	210
N	122.515	210.5
N	122.48	211
N	122.339	211.5
N	122.153	212
N	122.04	212.5
N	122.102	213
N	121.98	213.5
N	121.918	214
N	122.121	214.5
N	122.036	215
N	121.907	215.5
N	121.884	216
N	121.881	216.5
N	121.83	217
N	121.788	217.5
N	121.822	218
N	121.785	218.5
N	121.665	219
[truncated: 81 more rows]

## Sheet: Figure 3c
strain	time (s)	mean relative ACMA fluorescence (%, 430/480nm)	sem relative ACMA fluorescence (%, 430/480nm)
WT	1	99.8305	0.828831
WT	2	99.8212	0.818019
WT	3	99.8045	0.801801
WT	4	99.797	0.788827
WT	5	99.8004	0.787097
WT	6	99.8127	0.799855
WT	7	99.8244	0.820182
WT	8	99.8346	0.841805
WT	9	99.8506	0.850022
WT	10	99.8757	0.852617
WT	11	99.9007	0.859104
WT	12	99.9291	0.861483
WT	13	99.9524	0.868835
WT	14	99.9704	0.870348
WT	15	99.9846	0.869916
WT	16	99.9978	0.864294
WT	17	100	0.859969
WT	18	99.9974	0.864726
WT	19	99.9875	0.872294
WT	20	99.9723	0.885052
WT	21	99.9427	0.888079
WT	22	99.9079	0.886998
WT	23	99.864	0.880727
WT	24	99.8097	0.882674
WT	25	99.7371	0.890026
WT	26	99.6478	0.898026
WT	27	99.5528	0.905595
WT	28	99.4387	0.916839
WT	29	99.3141	0.933273
WT	30	99.1699	0.953166
WT	31	99.0148	0.966573
WT	32	98.8408	0.981493
WT	33	98.6444	0.995981
WT	34	98.423	1.0122
WT	35	98.194	1.03296
WT	36	97.9535	1.05999
WT	37	97.6977	1.09934
WT	38	97.4177	1.13589
WT	39	97.1245	1.17892
WT	40	96.8084	1.22303
WT	41	96.4816	1.26671
WT	42	96.1363	1.30693
WT	43	95.789	1.34304
WT	44	95.4193	1.38196
WT	45	95.027	1.42045
WT	46	94.6149	1.46673
WT	47	94.1854	1.51819
WT	48	93.7419	1.57355
WT	49	93.2813	1.62934
WT	50	92.8063	1.68469
WT	51	92.3148	1.73875
WT	52	91.8133	1.79303
WT	53	91.2967	1.85681
WT	54	90.7747	1.92579
WT	55	90.2333	1.99564
WT	56	89.675	2.06375
WT	57	89.0976	2.13987
WT	58	88.5146	2.21771
WT	59	87.9211	2.29664
WT	60	87.3176	2.37124
WT	61	86.6939	2.44822
WT	62	86.0606	2.52606
WT	63	85.4086	2.60348
WT	64	84.7297	2.69148
WT	65	84.0403	2.78057
WT	66	83.3492	2.87485
WT	67	82.6562	2.96827
WT	68	81.9363	3.06363
WT	69	81.1942	3.16201
WT	70	80.435	3.26494
WT	71	79.668	3.36463
WT	72	78.893	3.46539
WT	73	78.1178	3.55621
WT	74	77.3567	3.65114
WT	75	76.5912	3.7465
WT	76	75.8359	3.83883
WT	77	75.0717	3.94435
WT	78	74.2939	4.04382
WT	79	73.4984	4.13551
WT	80	72.684	4.22741
WT	81	71.866	4.32623
WT	82	71.0493	4.42569
WT	83	70.2501	4.52559
WT	84	69.4528	4.61879
WT	85	68.6478	4.71242
WT	86	67.8501	4.81232
WT	87	67.0522	4.90336
WT	88	66.2439	4.98358
WT	89	65.4328	5.06662
WT	90	64.6273	5.15289
WT	91	63.8523	5.2502
WT	92	63.0676	5.33972
WT	93	62.2797	5.42492
WT	94	61.4837	5.51076
WT	95	60.7078	5.59315
WT	96	59.9467	5.68094
WT	97	59.1901	5.76657
WT	98	58.4235	5.85825
WT	99	57.6732	5.94086
WT	100	56.9414	6.01848
WT	101	56.2274	6.09546
WT	102	55.5219	6.16855
WT	103	54.8264	6.24532
WT	104	54.1501	6.32121
WT	105	53.4953	6.39236
WT	106	52.8665	6.45571
WT	107	52.2424	6.52664
WT	108	51.6203	6.58762
WT	109	51.0116	6.64319
WT	110	50.425	6.69703
WT	111	49.8465	6.75023
WT	112	49.2915	6.80082
WT	113	48.7589	6.85402
WT	114	48.2682	6.9057
WT	115	47.7791	6.95154
WT	116	47.3012	6.995
WT	117	46.8337	7.02247
WT	118	46.3779	7.05706
WT	119	45.9372	7.09642
WT	120	45.4855	7.14313
WT	121	45.0359	7.18724
WT	122	44.5883	7.22292
WT	123	44.1557	7.26379
WT	124	43.75	7.30941
WT	125	43.3532	7.35179
WT	126	42.9521	7.37947
WT	127	42.5466	7.39504
WT	128	42.1367	7.40628
WT	129	41.734	7.41602
WT	130	41.3286	7.43245
WT	131	40.9229	7.44975
WT	132	40.5162	7.46186
WT	133	40.1017	7.47743
WT	134	39.6874	7.48651
WT	135	39.2739	7.49235
WT	136	38.8555	7.49862
WT	137	38.4382	7.50446
WT	138	38.0334	7.51656
WT	139	37.6355	7.51592
WT	140	37.2432	7.51397
WT	141	36.8404	7.50056
WT	142	36.449	7.49927
WT	143	36.0477	7.50705
WT	144	35.6569	7.53127
WT	145	35.2656	7.55051
WT	146	34.8804	7.5596
WT	147	34.4854	7.55938
WT	148	34.0869	7.55743
WT	149	33.6955	7.55419
WT	150	33.3047	7.54857
WT	151	32.9235	7.53992
WT	152	32.5427	7.54424
WT	153	32.1771	7.54922
WT	154	31.8125	7.55549
WT	155	31.4583	7.56133
WT	156	31.1022	7.56479
WT	157	30.7497	7.56608
WT	158	30.3927	7.55095
WT	159	30.0394	7.54186
WT	160	29.6793	7.52975
WT	161	29.3385	7.51094
WT	162	28.993	7.49408
WT	163	28.6505	7.48089
WT	164	28.298	7.48413
WT	165	27.9548	7.48737
WT	166	27.6205	7.49299
WT	167	27.2904	7.49494
WT	168	26.9615	7.48672
WT	169	26.6375	7.47851
WT	170	26.3145	7.46834
WT	171	25.9953	7.46121
WT	172	25.6783	7.45645
WT	173	25.3522	7.45645
WT	174	25.0201	7.45472
WT	175	24.6828	7.4478
WT	176	24.3565	7.44023
WT	177	24.0403	7.43526
WT	178	23.7311	7.42207
WT	179	23.4156	7.40823
WT	180	23.0991	7.39677
WT	181	22.7857	7.39677
WT	182	22.4867	7.39353
WT	183	22.1987	7.39785
WT	184	21.9065	7.40369
WT	185	21.6107	7.40823
WT	186	21.3028	7.40607
WT	187	21.0044	7.3998
WT	188	20.7235	7.39374
WT	189	20.4653	7.38704
WT	190	20.1957	7.38617
WT	191	19.9161	7.38207
WT	192	19.6358	7.37428
WT	193	19.3671	7.35936
WT	194	19.1065	7.34768
WT	195	18.8412	7.34033
WT	196	18.5778	7.33904
WT	197	18.3066	7.33125
WT	198	18.0333	7.31287
WT	199	17.7572	7.29622
WT	200	17.475	7.29103
WT	201	17.2047	7.29103
WT	202	16.9407	7.28865
WT	203	16.679	7.28411
WT	204	16.4074	7.27719
WT	205	16.1443	7.26789
WT	206	15.8989	7.25038
WT	207	15.6526	7.23221
WT	208	15.4076	7.216
WT	209	15.1667	7.2067
WT	210	14.9411	7.19913
WT	211	14.7113	7.18681
WT	212	14.4626	7.16734
WT	213	14.2096	7.14291
WT	214	13.9653	7.11718
WT	215	13.7354	7.08972
WT	216	13.5034	7.05425
WT	217	13.2748	7.0149
WT	218	13.0541	6.97879
WT	219	12.8376	6.93576
WT	220	12.6233	6.88883
WT	221	12.4114	6.83067
WT	222	12.2101	6.77077
WT	223	12.0099	6.71411
WT	224	11.8124	6.65162
WT	225	11.6267	6.59389
WT	226	11.4522	6.52404
WT	227	11.2958	6.45247
WT	228	11.1482	6.36771
WT	229	11.0158	6.28575
WT	230	10.8863	6.1971
WT	231	10.7561	6.11233
WT	232	10.6259	6.01957
WT	233	10.502	5.93069
WT	234	10.3775	5.83966
WT	235	10.2369	5.7417
WT	236	10.094	5.63964
WT	237	9.96383	5.53477
WT	238	9.85312	5.43292
WT	239	9.75582	5.32631
WT	240	9.66219	5.21452
WT	241	9.59429	5.10878
WT	242	9.52877	5.00607
WT	243	9.46519	4.9092
WT	244	9.39427	4.80713
WT	245	9.31967	4.70075
WT	246	9.24809	4.58528
WT	247	9.17393	4.4724
WT	248	9.11143	4.35693
WT	249	9.06386	4.24362
WT	250	9.03207	4.13226
WT	251	9.00851	4.0302
WT	252	8.98018	3.93008
WT	253	8.95639	3.83256
WT	254	8.93931	3.73223
WT	255	8.93304	3.64054
WT	256	8.92331	3.56053
WT	257	8.92179	3.48766
WT	258	8.92439	3.42214
WT	259	8.93326	3.35035
WT	260	8.94255	3.28419
WT	261	8.95228	3.21672
WT	262	8.97304	3.15942
WT	263	8.99142	3.11163
WT	264	9.01175	3.06449
WT	265	9.01845	3.01562
WT	266	9.02732	2.96135
WT	267	9.04743	2.90988
WT	268	9.08873	2.86772
WT	269	9.12116	2.84177
WT	270	9.15836	2.82577
WT	271	9.19879	2.82209
WT	272	9.25393	2.82014
WT	273	9.31664	2.82036
WT	274	9.37135	2.81539
WT	275	9.42714	2.81128
WT	276	9.47536	2.81236
WT	277	9.52379	2.82209
WT	278	9.58239	2.83809
WT	279	9.6544	2.86491
WT	280	9.73333	2.89366
WT	281	9.81852	2.92761
WT	282	9.89356	2.978
WT	283	9.97638	3.04027
WT	284	10.0635	3.10752
WT	285	10.1502	3.16547
WT	286	10.2279	3.21932
WT	287	10.2962	3.28267
WT	288	10.3671	3.34927
WT	289	10.4398	3.4269
WT	290	10.5111	3.50453
WT	291	10.5942	3.59189
WT	292	10.6765	3.68747
WT	293	10.7637	3.79277
WT	294	10.8465	3.90327
WT	295	10.9408	4.01247
WT	296	11.0346	4.12945
WT	297	11.1298	4.25162
WT	298	11.2336	4.38028
WT	299	11.3406	4.515
WT	300	11.4472	4.66031
WT	301	11.5491	4.8134
WT	302	11.644	4.95634
WT	303	11.7387	5.09516
WT	304	11.8289	5.22555
WT	305	11.9257	5.35745
WT	306	12.0248	5.48979
WT	307	12.129	5.62969
WT	308	12.2276	5.76938
WT	309	12.3046	5.91102
WT	310	12.3716	6.05157
WT	311	12.4557	6.19493
WT	312	12.5615	6.33181
WT	313	12.6787	6.47517
WT	314	12.7844	6.62286
WT	315	12.8813	6.77812
WT	316	12.9708	6.93143
WT	317	13.0662	7.07998
WT	318	13.1572	7.22357
WT	319	13.2521	7.37125
WT	320	13.3406	7.51592
WT	321	13.4452	7.65539
WT	322	13.546	7.7901
WT	323	13.6541	7.92309
WT	324	13.7648	8.06169
WT	325	13.8866	8.1949
WT	326	14.012	8.3268
WT	327	14.1322	8.45632
WT	328	14.2483	8.58239
WT	329	14.3627	8.70435
WT	330	14.489	8.81787
WT	331	14.6138	8.91885
WT	332	14.7435	9.01789
WT	333	14.8782	9.10914
WT	334	15.0173	9.20558
WT	335	15.1498	9.29748
WT	336	15.2705	9.38635
WT	337	15.3933	9.47782
WT	338	15.5185	9.56388
WT	339	15.6565	9.64346
WT	340	15.8137	9.71936
WT	341	15.9737	9.79785
WT	342	16.127	9.8744
WT	343	16.2712	9.94424
WT	344	16.4243	10.0054
WT	345	16.5835	10.0707
WT	346	16.7387	10.1343
WT	347	16.8961	10.202
WT	348	17.0462	10.2606
WT	349	17.2036	10.3248
WT	350	17.3589	10.3784
WT	351	17.5206	10.4373
WT	352	17.683	10.4846
WT	353	17.8599	10.5387
WT	354	18.0454	10.5927
WT	355	18.2411	10.647
WT	356	18.4329	10.6996
WT	357	18.6269	10.7543
WT	358	18.8102	10.8049
WT	359	18.9977	10.855
WT	360	19.1759	10.9028
WT	361	19.3517	10.9523
WT	362	19.5195	10.9977
WT	363	19.6901	11.0362
WT	364	19.872	11.0734
WT	365	20.0579	11.1117
WT	366	20.2579	11.1511
WT	367	20.4549	11.2019
WT	368	20.6588	11.2559
WT	369	20.8573	11.3171
WT	370	21.0466	11.3701
WT	371	21.2249	11.419
WT	372	21.3964	11.4592
WT	373	21.5804	11.5055
WT	374	21.7645	11.5496
WT	375	21.9571	11.5987
WT	376	22.1541	11.6343
WT	377	22.3749	11.6681
WT	378	22.6047	11.6927
WT	379	22.8314	11.7165
WT	380	23.0461	11.7429
WT	381	23.2515	11.7708
WT	382	23.4565	11.8041
WT	383	23.6669	11.8348
WT	384	23.8859	11.8504
WT	385	24.1126	11.8562
WT	386	24.3329	11.8547
WT	387	24.5558	11.8597
WT	388	24.7783	11.8776
WT	389	25.0069	11.9025
WT	390	25.2456	11.92
WT	391	25.4852	11.931
WT	392	25.7276	11.9284
WT	393	25.9633	11.9356
WT	394	26.1856	11.931
WT	395	26.4094	11.9332
WT	396	26.6343	11.9388
WT	397	26.8704	11.9544
WT	398	27.1031	11.9647
WT	399	27.3165	11.968
WT	400	27.5338	11.9658
WT	401	27.757	11.9609
WT	402	27.9856	11.9611
WT	403	28.2202	11.9606
WT	404	28.4401	11.9589
WT	405	28.6667	11.949
WT	406	28.8868	11.9431
WT	407	29.1245	11.9431
WT	408	29.3727	11.9392
WT	409	29.6229	11.9306
WT	410	29.8748	11.9226
WT	411	30.1246	11.9193
WT	412	30.3538	11.9165
WT	413	30.5856	11.9163
WT	414	30.8094	11.9081
WT	415	31.0589	11.8958
WT	416	31.3134	11.8815
WT	417	31.5686	11.8633
WT	418	31.8248	11.8452
WT	419	32.0638	11.8264
WT	420	32.3085	11.8132
WT	421	32.5544	11.7957
WT	422	32.8039	11.7649
WT	423	33.0463	11.7431
WT	424	33.2853	11.7265
WT	425	33.5225	11.723
WT	426	33.7694	11.7139
WT	427	34.0159	11.7048
WT	428	34.2624	11.6865
WT	429	34.5064	11.6689
WT	430	34.7645	11.6462
WT	431	35.0193	11.6235
WT	432	35.2651	11.6008
WT	433	35.4961	11.5842
WT	434	35.7341	11.5708
WT	435	35.9757	11.5537
WT	436	36.214	11.5336
WT	437	36.4419	11.5068
WT	438	36.6691	11.4823
WT	439	36.9068	11.4542
WT	440	37.1483	11.4213
WT	441	37.4009	11.38
WT	442	37.642	11.3299
WT	443	37.8857	11.2801
WT	444	38.1277	11.2354
WT	445	38.3662	11.1794
WT	446	38.6036	11.1227
WT	447	38.8263	11.0672
WT	448	39.065	11.0246
WT	449	39.3014	10.9839
WT	450	39.5423	10.943
WT	451	39.7652	10.9045
WT	452	39.9914	10.871
WT	453	40.2223	10.8338
WT	454	40.4515	10.7984
WT	455	40.676	10.7577
WT	456	40.8924	10.7175
WT	457	41.1238	10.6706
WT	458	41.3647	10.6269
WT	459	41.6179	10.5737
WT	460	41.8616	10.5292
WT	461	42.0895	10.4885
WT	462	42.3096	10.4481
WT	463	42.5391	10.4063
WT	464	42.7793	10.359
WT	465	43.0254	10.3172
WT	466	43.2695	10.2636
WT	467	43.5091	10.2076
WT	468	43.7437	10.1503
WT	469	43.976	10.1056
WT	470	44.2041	10.0591
WT	471	44.4305	10.0247
WT	472	44.6539	9.98641
WT	473	44.8863	9.95311
WT	474	45.1041	9.9131
WT	475	45.3119	9.87072
WT	476	45.5069	9.82834
WT	477	45.7197	9.77947
WT	478	45.9433	9.72801
WT	479	46.1755	9.67892
WT	480	46.3963	9.63135
WT	481	46.6125	9.5868
WT	482	46.8236	9.5455
WT	483	47.0331	9.49944
WT	484	47.2504	9.46009
WT	485	47.4703	9.41901
WT	486	47.6963	9.38895
WT	487	47.906	9.36516
WT	488	48.1106	9.33792
WT	489	48.3065	9.3111
WT	490	48.4972	9.27478
WT	491	48.6998	9.23758
WT	492	48.9096	9.1952
WT	493	49.1401	9.14806
WT	494	49.3697	9.10027
WT	495	49.605	9.04449
WT	496	49.8301	8.99172
WT	497	50.047	8.93702
WT	498	50.2457	8.89053
WT	499	50.4366	8.84576
WT	500	50.6252	8.80727
WT	501	50.8244	8.76814
WT	502	51.0373	8.73267
WT	503	51.2462	8.69851
WT	504	51.4452	8.66975
WT	505	51.6296	8.6425
WT	506	51.8184	8.60964
WT	507	52.0297	8.57807
WT	508	52.2295	8.55168
WT	509	52.4271	8.52941
WT	510	52.6074	8.50627
WT	511	52.8046	8.49049
WT	512	52.9982	8.46995
WT	513	53.1898	8.452
WT	514	53.3766	8.42389
WT	515	53.5619	8.41156
WT	516	53.7409	8.40313
WT	517	53.9126	8.38994
WT	518	54.0906	8.36507
WT	519	54.2809	8.34518
WT	520	54.4943	8.32983
WT	521	54.7006	8.31664
WT	522	54.8907	8.30604
WT	523	55.0641	8.2868
WT	524	55.2425	8.26604
WT	525	55.4317	8.23533
WT	526	55.6096	8.22149
WT	527	55.7796	8.20333
WT	528	55.9401	8.18516
WT	529	56.0953	8.167
WT	530	56.2428	8.15424
WT	531	56.398	8.14192
WT	532	56.5546	8.12375
WT	533	56.7326	8.10451
WT	534	56.896	8.07856
WT	535	57.0766	8.05175
WT	536	57.2357	8.02169
WT	537	57.394	7.99401
WT	538	57.5428	7.97736
WT	539	57.6823	7.96158
WT	540	57.8308	7.94666
WT	541	57.9865	7.91617
WT	542	58.1426	7.88157
WT	543	58.3011	7.85173
WT	544	58.4713	7.81821
WT	545	58.6419	7.78772
WT	546	58.808	7.74729
WT	547	58.9591	7.70988
WT	548	59.1094	7.66663
WT	549	59.2649	7.63139
WT	550	59.4288	7.59571
WT	551	59.5873	7.56306
WT	552	59.7426	7.52889
WT	553	59.8928	7.48954
WT	554	60.0459	7.44694
WT	555	60.1874	7.3972
WT	556	60.3292	7.34747
WT	557	60.4726	7.29514
WT	558	60.6278	7.24476
WT	559	60.7796	7.19091
WT	560	60.9303	7.14226
WT	561	61.0772	7.09555
WT	562	61.2184	7.06074
WT	563	61.3611	7.02917
WT	564	61.501	6.99609
WT	565	61.6435	6.9563
WT	566	61.7897	6.92213
WT	567	61.9324	6.89229
WT	568	62.0736	6.85921
WT	569	62.1979	6.81877
WT	570	62.3218	6.77401
WT	571	62.4446	6.73012
WT	572	62.5742	6.68536
WT	573	62.6937	6.63995
WT	574	62.8081	6.59583
WT	575	62.9178	6.55064
WT	576	63.0341	6.50739
WT	577	63.1574	6.46134
WT	578	63.2756	6.41917
WT	579	63.3838	6.37225
WT	580	63.4795	6.33765
WT	581	63.5758	6.29873
WT	582	63.6776	6.25699
WT	583	63.7853	6.20985
WT	584	63.8897	6.1679
WT	585	63.9877	6.1346
WT	586	64.0753	6.1026
WT	587	64.1564	6.0773
WT	588	64.2392	6.05265
WT	589	64.3168	6.02735
WT	590	64.3953	5.99881
WT	591	64.4673	5.97026
WT	592	64.5378	5.93437
WT	593	64.6085	5.89891
WT	594	64.6695	5.86409
WT	595	64.7361	5.83555
WT	596	64.7971	5.80636
WT	597	64.8613	5.77392
WT	598	64.9147	5.74733
WT	599	64.9616	5.72354
WT	600	65.001	5.70646
WT	601	65.0447	5.6911
L	1	99.9531	2.39583
L	2	99.956	2.3259
L	3	99.9591	2.26017
L	4	99.9617	2.19621
L	5	99.9746	2.14177
L	6	99.9867	2.08645
L	7	99.9938	2.04042
L	8	100	1.99616
L	9	99.9985	1.95765
L	10	99.9929	1.91582
L	11	99.9867	1.8678
L	12	99.9772	1.81181
L	13	99.9703	1.76711
L	14	99.9653	1.74033
L	15	99.9697	1.7213
L	16	99.9781	1.69585
L	17	99.9776	1.67814
L	18	99.9692	1.6569
L	19	99.9566	1.63543
L	20	99.9456	1.61529
L	21	99.9456	1.60024
L	22	99.9433	1.58099
L	23	99.9418	1.56594
L	24	99.9323	1.55244
L	25	99.917	1.53806
L	26	99.8971	1.52257
L	27	99.8736	1.5084
L	28	99.836	1.498
L	29	99.7884	1.49003
L	30	99.726	1.48163
L	31	99.6574	1.47277
L	32	99.5837	1.45529
L	33	99.5032	1.43471
L	34	99.4257	1.41302
L	35	99.3447	1.39465
L	36	99.2646	1.38292
L	37	99.1761	1.37164
L	38	99.0831	1.36544
L	39	98.9942	1.36411
L	40	98.9167	1.35991
L	41	98.8291	1.3546
L	42	98.7379	1.35327
L	43	98.6419	1.36544
L	44	98.5489	1.38027
L	45	98.4431	1.39023
L	46	98.3241	1.3962
L	47	98.1999	1.40505
L	48	98.0908	1.41678
L	49	97.9903	1.43405
L	50	97.8998	1.45131
L	51	97.7987	1.46746
L	52	97.7007	1.47985
L	53	97.5902	1.49557
L	54	97.4794	1.50818
L	55	97.3711	1.51703
L	56	97.2769	1.52323
L	57	97.1833	1.53739
L	58	97.087	1.55997
L	59	96.9845	1.58851
L	60	96.8849	1.60622
L	61	96.7741	1.62525
L	62	96.6672	1.64296
L	63	96.5587	1.64583
L	64	96.4481	1.64362
L	65	96.3268	1.64052
L	66	96.2002	1.65136
L	67	96.0765	1.66154
L	68	95.9466	1.66774
L	69	95.8346	1.66973
L	70	95.7142	1.67659
L	71	95.5958	1.68744
L	72	95.4719	1.69208
L	73	95.3529	1.6985
L	74	95.2351	1.69474
L	75	95.1311	1.68788
L	76	95.0437	1.68168
L	77	94.9669	1.67305
L	78	94.8737	1.66619
L	79	94.7699	1.66597
L	80	94.6712	1.6704
L	81	94.5745	1.67283
L	82	94.4966	1.67195
L	83	94.4141	1.66022
L	84	94.3419	1.64096
L	85	94.2705	1.62835
L	86	94.2131	1.62016
L	87	94.1733	1.60556
L	88	94.1206	1.59737
L	89	94.066	1.59117
L	90	94.002	1.57103
L	91	93.9513	1.54271
L	92	93.8931	1.51194
L	93	93.8405	1.49092
L	94	93.7876	1.48074
L	95	93.7635	1.46304
L	96	93.7303	1.45463
L	97	93.705	1.44113
L	98	93.6663	1.4294
L	99	93.6439	1.41014
L	100	93.6298	1.38138
L	101	93.6238	1.35792
L	102	93.6165	1.33866
L	103	93.6198	1.31432
L	104	93.6289	1.29639
L	105	93.653	1.26054
L	106	93.6869	1.232
L	107	93.738	1.2123
L	108	93.7958	1.19659
L	109	93.8444	1.17092
L	110	93.9029	1.14701
L	111	93.9615	1.11979
L	112	94.029	1.09501
L	113	94.0936	1.07244
L	114	94.1611	1.0596
L	115	94.2286	1.03858
L	116	94.2968	1.01136
L	117	94.3561	0.98657
L	118	94.4105	0.967538
L	119	94.4641	0.962891
L	120	94.5143	0.954038
L	121	94.5688	0.959128
L	122	94.6048	0.971964
L	123	94.6602	0.993209
L	124	94.714	1.00759
L	125	94.7841	1.01977
L	126	94.8427	1.02021
L	127	94.9023	1.02375
L	128	94.9594	1.018
L	129	95.0182	1.01977
L	130	95.0904	1.02375
L	131	95.1616	1.03968
L	132	95.2218	1.06226
L	133	95.2785	1.09434
L	134	95.3245	1.1147
L	135	95.379	1.11581
L	136	95.4148	1.11382
L	137	95.448	1.11316
L	138	95.4682	1.11072
L	139	95.498	1.10961
L	140	95.523	1.11072
L	141	95.5604	1.10829
L	142	95.5746	1.10718
L	143	95.5828	1.11094
L	144	95.5768	1.12068
L	145	95.5804	1.12068
L	146	95.5908	1.12466
L	147	95.6029	1.12334
L	148	95.6144	1.1209
L	149	95.6381	1.11448
L	150	95.6649	1.11094
L	151	95.6974	1.11094
L	152	95.7222	1.10364
L	153	95.7545	1.10917
L	154	95.7924	1.12511
L	155	95.8315	1.14879
L	156	95.8663	1.17114
L	157	95.8953	1.1853
L	158	95.938	1.20677
L	159	95.9752	1.22182
L	160	96.0013	1.23266
L	161	95.998	1.24616
L	162	96.0134	1.26209
L	163	96.0289	1.27426
L	164	96.0553	1.26386
L	165	96.0659	1.25656
L	166	96.0933	1.26054
L	167	96.1279	1.28334
L	168	96.1761	1.29573
L	169	96.2102	1.30281
L	170	96.233	1.30525
L	171	96.2403	1.30923
L	172	96.2593	1.31963
L	173	96.2832	1.33402
L	174	96.3129	1.35415
L	175	96.339	1.37629
L	176	96.3567	1.39178
L	177	96.3751	1.41236
L	178	96.3963	1.42586
L	179	96.4308	1.43714
L	180	96.4658	1.4367
L	181	96.4921	1.44821
L	182	96.5209	1.45573
L	183	96.5455	1.46813
L	184	96.5674	1.48163
L	185	96.582	1.49822
L	186	96.6065	1.52367
L	187	96.6335	1.53651
L	188	96.6636	1.54602
L	189	96.6948	1.55111
L	190	96.7285	1.54979
L	191	96.7641	1.55443
L	192	96.788	1.55576
L	193	96.8073	1.55244
L	194	96.8174	1.54957
L	195	96.836	1.55023
L	196	96.8531	1.55554
L	197	96.8663	1.55709
L	198	96.8571	1.55023
L	199	96.8593	1.54536
L	200	96.8666	1.53474
L	201	96.8902	1.53164
L	202	96.9257	1.53098
L	203	96.9462	1.53695
L	204	96.9719	1.5447
L	205	96.9834	1.56152
L	206	97.0071	1.55975
L	207	97.019	1.5458
L	208	97.0171	1.53651
L	209	97.0337	1.52566
L	210	97.0538	1.51792
L	211	97.0834	1.51814
L	212	97.0916	1.52566
L	213	97.1011	1.53939
L	214	97.1005	1.54735
L	215	97.0994	1.54846
L	216	97.0972	1.55001
L	217	97.1184	1.55443
L	218	97.1487	1.55775
L	219	97.1824	1.56705
L	220	97.1901	1.57502
L	221	97.1808	1.59294
L	222	97.1631	1.5925
L	223	97.1585	1.59338
L	224	97.1649	1.58652
L	225	97.1684	1.58741
L	226	97.1671	1.58984
L	227	97.1613	1.59183
L	228	97.1664	1.59029
L	229	97.1717	1.58497
L	230	97.1813	1.58342
L	231	97.1773	1.57811
L	232	97.1864	1.57347
L	233	97.1972	1.57524
L	234	97.2195	1.57147
L	235	97.2226	1.56129
L	236	97.2233	1.55842
L	237	97.2131	1.56461
L	238	97.2005	1.57103
L	239	97.1864	1.57347
L	240	97.1786	1.57125
L	241	97.1802	1.56661
L	242	97.1872	1.56373
L	243	97.201	1.55532
L	244	97.2109	1.54979
L	245	97.2162	1.54558
L	246	97.2054	1.53939
L	247	97.201	1.54116
L	248	97.1937	1.54182
L	249	97.1892	1.54735
L	250	97.1921	1.54846
L	251	97.181	1.54116
L	252	97.1711	1.52478
L	253	97.1609	1.50907
L	254	97.1667	1.49446
L	255	97.1797	1.48937
L	256	97.1779	1.48561
L	257	97.1846	1.47454
L	258	97.1868	1.46923
L	259	97.2076	1.45706
L	260	97.2191	1.44754
L	261	97.2434	1.43316
L	262	97.2527	1.42431
L	263	97.2724	1.41302
L	264	97.3008	1.40793
L	265	97.3384	1.39333
L	266	97.3722	1.38492
L	267	97.3833	1.37142
L	268	97.3855	1.36699
L	269	97.3793	1.36699
L	270	97.3798	1.35991
L	271	97.3753	1.35128
L	272	97.3844	1.34287
L	273	97.4001	1.33601
L	274	97.4207	1.32981
L	275	97.4358	1.32251
L	276	97.4515	1.31321
L	277	97.467	1.30525
L	278	97.4796	1.29175
L	279	97.4809	1.27515
L	280	97.4929	1.26541
L	281	97.5218	1.25457
L	282	97.571	1.2404
L	283	97.6115	1.21562
L	284	97.6535	1.19791
L	285	97.6927	1.19902
L	286	97.7381	1.19836
L	287	97.7861	1.19681
L	288	97.8337	1.17401
L	289	97.8784	1.16339
L	290	97.9147	1.15166
L	291	97.9494	1.151
L	292	97.9875	1.14879
L	293	98.0147	1.14347
L	294	98.028	1.14458
L	295	98.0472	1.13197
L	296	98.0822	1.10585
L	297	98.1391	1.09523
L	298	98.1853	1.08704
L	299	98.2249	1.07067
L	300	98.2373	1.05783
L	301	98.2435	1.06049
L	302	98.2302	1.06226
L	303	98.2225	1.06558
L	304	98.23	1.06867
L	305	98.2382	1.0638
L	306	98.2369	1.05141
L	307	98.2139	1.04676
L	308	98.2086	1.04544
L	309	98.2305	1.05141
L	310	98.2676	1.05296
L	311	98.3011	1.05606
L	312	98.3256	1.05075
L	313	98.346	1.05783
L	314	98.3781	1.07
L	315	98.4057	1.08372
L	316	98.425	1.09744
L	317	98.4301	1.10541
L	318	98.4476	1.12002
L	319	98.4907	1.13728
L	320	98.5374	1.15609
L	321	98.5761	1.17269
L	322	98.6053	1.18309
L	323	98.6138	1.18906
L	324	98.6166	1.19194
L	325	98.6169	1.19747
L	326	98.6352	1.19305
L	327	98.6489	1.20212
L	328	98.6523	1.21584
L	329	98.6554	1.23554
L	330	98.6465	1.2528
L	331	98.6507	1.26165
L	332	98.6642	1.25479
L	333	98.7014	1.24926
L	334	98.7348	1.24483
L	335	98.7547	1.25125
L	336	98.7704	1.25058
L	337	98.7665	1.25767
L	338	98.7538	1.25324
L	339	98.733	1.24926
L	340	98.7235	1.24527
L	341	98.7357	1.23841
L	342	98.7545	1.23244
L	343	98.7777	1.23642
L	344	98.7884	1.2404
L	345	98.8012	1.24262
L	346	98.8103	1.23
L	347	98.828	1.22624
L	348	98.8388	1.22004
L	349	98.8386	1.22248
L	350	98.8302	1.22425
L	351	98.8162	1.23133
L	352	98.8165	1.23133
L	353	98.7948	1.23399
L	354	98.7793	1.23443
L	355	98.7616	1.23465
L	356	98.7788	1.23974
L	357	98.7988	1.23642
L	358	98.8196	1.2362
L	359	98.8262	1.22801
L	360	98.8275	1.23
L	361	98.8306	1.23244
L	362	98.8328	1.24107
L	363	98.8331	1.24594
L	364	98.8293	1.24727
L	365	98.8304	1.23686
L	366	98.8393	1.22447
L	367	98.8483	1.21407
L	368	98.8477	1.21296
L	369	98.847	1.21761
L	370	98.8428	1.22004
L	371	98.8271	1.21761
L	372	98.8089	1.22004
L	373	98.7912	1.22536
L	374	98.7833	1.2258
L	375	98.77	1.22491
L	376	98.7607	1.21695
L	377	98.747	1.21296
L	378	98.7268	1.20898
L	379	98.7187	1.20433
L	380	98.712	1.20832
L	381	98.7162	1.21031
L	382	98.704	1.21407
L	383	98.6917	1.21916
L	384	98.6728	1.21783
L	385	98.6443	1.21518
L	386	98.6195	1.20411
L	387	98.5817	1.18862
L	388	98.5487	1.17202
L	389	98.5139	1.15697
L	390	98.4918	1.13683
L	391	98.4573	1.12732
L	392	98.4462	1.11338
L	393	98.4243	1.09523
L	394	98.4146	1.09235
L	395	98.3783	1.09257
L	396	98.3582	1.08328
L	397	98.3435	1.0762
L	398	98.3387	1.0658
L	399	98.3269	1.06358
L	400	98.3066	1.05982
L	401	98.2862	1.0523
L	402	98.2586	1.04699
L	403	98.2362	1.05008
L	404	98.2077	1.06469
L	405	98.1873	1.07354
L	406	98.1596	1.0793
L	407	98.1399	1.0835
L	408	98.1034	1.08328
L	409	98.0713	1.09014
L	410	98.037	1.09257
L	411	98.0111	1.09434
L	412	97.9895	1.09545
L	413	97.9711	1.09191
L	414	97.9647	1.08837
L	415	97.9804	1.08129
L	416	97.9864	1.08217
L	417	97.9822	1.09656
L	418	97.9512	1.10076
L	419	97.9184	1.10541
L	420	97.8932	1.11802
L	421	97.8757	1.12643
L	422	97.8649	1.12245
L	423	97.8784	1.11935
L	424	97.904	1.11625
L	425	97.9197	1.1147
L	426	97.9339	1.12068
L	427	97.9589	1.13174
L	428	98.0176	1.13639
L	429	98.0705	1.13396
L	430	98.0959	1.12002
L	431	98.0992	1.1074
L	432	98.0873	1.09678
L	433	98.0705	1.08748
L	434	98.0552	1.07376
L	435	98.0421	1.06912
L	436	98.0432	1.06867
L	437	98.0468	1.06978
L	438	98.0485	1.06535
L	439	98.0466	1.0492
L	440	98.0384	1.04234
L	441	98.0173	1.04433
L	442	98.0032	1.04234
L	443	97.9906	1.03326
L	444	98.0096	1.0253
L	445	98.0315	1.0222
L	446	98.0404	1.018
L	447	98.0289	1.018
L	448	98.012	1.01379
L	449	98.0116	1.00582
L	450	98.0162	0.999406
L	451	98.0246	0.984357
L	452	98.0169	0.978824
L	453	97.9974	0.989447
L	454	97.9558	1.00405
L	455	97.9277	1.00671
L	456	97.9122	1.00206
L	457	97.9155	0.999184
L	458	97.9313	0.995422
L	459	97.9516	0.997856
L	460	97.983	1.00162
L	461	98.0092	1.00826
L	462	98.0246	1.01733
L	463	98.0209	1.01091
L	464	98.0266	1.00405
L	465	98.041	0.992324
L	466	98.0539	0.995422
L	467	98.0519	1.01113
L	468	98.028	1.02995
L	469	98.0058	1.04942
L	470	97.9866	1.06071
L	471	97.9841	1.07199
L	472	97.9965	1.07576
L	473	98.0016	1.07553
L	474	98.0191	1.08594
L	475	98.0154	1.08704
L	476	98.0116	1.09634
L	477	97.9866	1.09766
L	478	97.9682	1.1001
L	479	97.9625	1.09656
L	480	97.9645	1.10165
L	481	97.9602	1.09988
L	482	97.9498	1.09567
L	483	97.9419	1.09457
L	484	97.9421	1.0866
L	485	97.9253	1.07797
L	486	97.8983	1.07664
L	487	97.8786	1.0897
L	488	97.8666	1.10939
L	489	97.8624	1.11316
L	490	97.8474	1.11338
L	491	97.8407	1.11537
L	492	97.8321	1.12289
L	493	97.8257	1.12201
L	494	97.8182	1.11935
L	495	97.8151	1.12555
L	496	97.8173	1.12975
L	497	97.8246	1.13551
L	498	97.8407	1.13307
L	499	97.8578	1.13661
L	500	97.8565	1.13772
L	501	97.8582	1.13484
L	502	97.8576	1.13263
L	503	97.8584	1.12577
L	504	97.8434	1.11316
L	505	97.8359	1.11183
L	506	97.8295	1.09722
L	507	97.8191	1.08771
L	508	97.8186	1.09058
L	509	97.8405	1.09103
L	510	97.8735	1.09169
L	511	97.8941	1.09545
L	512	97.9136	1.09545
L	513	97.9175	1.10098
L	514	97.9268	1.11028
L	515	97.9344	1.11249
L	516	97.9673	1.11006
L	517	97.9833	1.10961
L	518	97.9934	1.09722
L	519	97.9859	1.0897
L	520	97.9981	1.08881
L	521	98.0182	1.08903
L	522	98.0348	1.08483
L	523	98.0384	1.07288
L	524	98.0326	1.0554
L	525	98.0289	1.04079
L	526	98.0262	1.03105
L	527	98.0233	1.02419
L	528	98.0322	1.0149
L	529	98.0499	1.00804
L	530	98.0667	1.00162
L	531	98.0771	0.99166
L	532	98.0904	0.985906
L	533	98.1096	0.971743
L	534	98.1324	0.957579
L	535	98.1559	0.943195
L	536	98.1495	0.927039
L	537	98.1484	0.909778
L	538	98.1435	0.898713
L	539	98.1519	0.890082
L	540	98.153	0.877025
L	541	98.1417	0.859763
L	542	98.1355	0.840731
L	543	98.1324	0.825904
L	544	98.1307	0.81329
L	545	98.1218	0.804216
L	546	98.1096	0.793594
L	547	98.0946	0.779209
L	548	98.0811	0.764824
L	549	98.0525	0.746899
L	550	98.0185	0.735833
L	551	97.9868	0.733178
L	552	97.9653	0.73362
L	553	97.9543	0.737604
L	554	97.949	0.743579
L	555	97.9507	0.748448
L	556	97.9472	0.74712
L	557	97.9381	0.741587
L	558	97.9262	0.733399
L	559	97.9255	0.730301
L	560	97.9293	0.738046
L	561	97.9313	0.740702
L	562	97.9432	0.735833
L	563	97.9487	0.736497
L	564	97.9525	0.741145
L	565	97.9377	0.748448
L	566	97.929	0.749997
L	567	97.9295	0.756193
L	568	97.9412	0.765488
L	569	97.9536	0.776996
L	570	97.968	0.790274
L	571	97.9811	0.801118
L	572	97.9963	0.818822
L	573	98.0114	0.832322
L	574	98.0258	0.8456
L	575	98.0448	0.852903
L	576	98.0609	0.869058
L	577	98.0813	0.886541
L	578	98.0935	0.911548
L	579	98.1045	0.932793
L	580	98.1079	0.953153
L	581	98.1048	0.973513
L	582	98.0975	0.988119
L	583	98.0975	1.00848
L	584	98.1165	1.03858
L	585	98.1304	1.06912
L	586	98.1411	1.10209
L	587	98.1442	1.12843
L	588	98.1632	1.15277
L	589	98.1955	1.17313
L	590	98.2327	1.19592
L	591	98.2683	1.22027
L	592	98.296	1.24018
L	593	98.3203	1.2632
L	594	98.3422	1.29507
L	595	98.3628	1.31675
L	596	98.3925	1.34353
L	597	98.4252	1.36301
L	598	98.4608	1.38669
L	599	98.4923	1.41634
L	600	98.5164	1.44688
L	601	98.5463	1.4741
M	1	98.9523	2.48862
M	2	98.9836	2.48951
M	3	99.0204	2.48594
M	4	99.0594	2.48304
M	5	99.1208	2.48126
M	6	99.1826	2.46943
M	7	99.2368	2.46631
M	8	99.295	2.47189
M	9	99.351	2.45939
M	10	99.405	2.444
M	11	99.4514	2.43173
M	12	99.5058	2.42593
M	13	99.5627	2.42727
M	14	99.6158	2.41924
M	15	99.6716	2.41522
M	16	99.7316	2.4083
M	17	99.7854	2.40005
M	18	99.813	2.38823
M	19	99.8327	2.36993
M	20	99.8561	2.34606
M	21	99.8885	2.31483
M	22	99.9237	2.28761
M	23	99.9545	2.2682
M	24	99.9846	2.24946
M	25	99.9996	2.22447
M	26	100	2.19413
M	27	99.9922	2.16759
M	28	99.9768	2.14684
M	29	99.9598	2.12564
M	30	99.932	2.10512
M	31	99.8972	2.08192
M	32	99.8521	2.04756
M	33	99.8023	2.01209
M	34	99.7562	1.97639
M	35	99.7077	1.94985
M	36	99.6522	1.92374
M	37	99.5844	1.90121
M	38	99.5072	1.87355
M	39	99.4313	1.84075
M	40	99.341	1.81287
M	41	99.2531	1.79056
M	42	99.1482	1.76936
M	43	99.0449	1.74348
M	44	98.9323	1.72407
M	45	98.8243	1.7069
M	46	98.717	1.69663
M	47	98.5934	1.68169
M	48	98.4569	1.66607
M	49	98.3	1.648
M	50	98.1418	1.63171
M	51	97.9756	1.61877
M	52	97.809	1.60762
M	53	97.6243	1.59379
M	54	97.4304	1.58553
M	55	97.2236	1.57973
M	56	97.0163	1.58375
M	57	96.8024	1.592
M	58	96.5795	1.60539
M	59	96.3555	1.62167
M	60	96.1284	1.64064
M	61	95.8997	1.66317
M	62	95.6588	1.68012
M	63	95.4292	1.6915
M	64	95.2006	1.7156
M	65	94.9532	1.74995
M	66	94.7051	1.78498
M	67	94.4483	1.8151
M	68	94.1788	1.84811
M	69	93.893	1.87935
M	70	93.6186	1.92508
M	71	93.3656	1.97617
M	72	93.1079	2.03886
M	73	92.8384	2.0982
M	74	92.5495	2.16201
M	75	92.2673	2.22604
M	76	91.9822	2.29341
M	77	91.698	2.36726
M	78	91.3977	2.4411
M	79	91.0793	2.5049
M	80	90.7646	2.56648
M	81	90.4553	2.6285
M	82	90.1444	2.70591
M	83	89.8148	2.79872
M	84	89.4869	2.90067
M	85	89.165	2.99995
M	86	88.8524	3.09053
M	87	88.5401	3.18646
M	88	88.2313	3.28752
M	89	87.915	3.38189
M	90	87.5855	3.47247
M	91	87.2691	3.57174
M	92	86.9624	3.67905
M	93	86.6523	3.77721
M	94	86.3277	3.87694
M	95	85.9959	3.97666
M	96	85.6867	4.08776
M	97	85.3784	4.18971
M	98	85.0841	4.29591
M	99	84.7568	4.39742
M	100	84.4425	4.49848
M	101	84.1204	4.60779
M	102	83.8294	4.71711
M	103	83.5372	4.82241
M	104	83.2588	4.91299
M	105	82.9763	5.00222
M	106	82.6905	5.10529
M	107	82.4132	5.20926
M	108	82.1362	5.32147
M	109	81.8631	5.43949
M	110	81.5771	5.55617
M	111	81.3045	5.66928
M	112	81.0461	5.77168
M	113	80.8128	5.88278
M	114	80.5861	5.98629
M	115	80.3516	6.10877
M	116	80.1348	6.21742
M	117	79.919	6.33678
M	118	79.7158	6.46639
M	119	79.4914	6.57995
M	120	79.2774	6.70087
M	121	79.0711	6.82111
M	122	78.8738	6.92998
M	123	78.6789	7.03573
M	124	78.4732	7.14058
M	125	78.2512	7.24008
M	126	78.0049	7.33758
M	127	77.7684	7.45805
M	128	77.5438	7.57785
M	129	77.3314	7.69431
M	130	77.1279	7.83151
M	131	76.9374	7.96693
M	132	76.7502	8.10078
M	133	76.5479	8.22884
M	134	76.3321	8.35132
M	135	76.1195	8.48027
M	136	75.9096	8.59895
M	137	75.6927	8.71987
M	138	75.4694	8.84123
M	139	75.2579	8.96193
M	140	75.0531	9.07459
M	141	74.8499	9.1935
M	142	74.6335	9.31152
M	143	74.4084	9.43154
M	144	74.1766	9.53483
M	145	73.9316	9.64147
M	146	73.6916	9.75146
M	147	73.4569	9.86457
M	148	73.2311	9.95782
M	149	73.0147	10.0399
M	150	72.7863	10.1155
M	151	72.5545	10.1927
M	152	72.3187	10.2621
M	153	72.0965	10.3297
M	154	71.8767	10.3973
M	155	71.6612	10.4656
M	156	71.4497	10.5292
M	157	71.234	10.5798
M	158	71.0149	10.616
M	159	70.7885	10.659
M	160	70.5671	10.7224
M	161	70.351	10.7801
M	162	70.1306	10.827
M	163	69.9199	10.8605
M	164	69.7033	10.8966
M	165	69.4907	10.9162
M	166	69.2634	10.9296
M	167	69.0144	10.9363
M	168	68.7775	10.953
M	169	68.5443	10.9588
M	170	68.3317	10.9673
M	171	68.1225	10.9691
M	172	67.9197	10.9758
M	173	67.7169	10.9749
M	174	67.5255	10.9733
M	175	67.3425	10.9631
M	176	67.1759	10.9443
M	177	67.0021	10.9071
M	178	66.8305	10.8627
M	179	66.6576	10.808
M	180	66.485	10.7549
M	181	66.3089	10.6958
M	182	66.1325	10.63
M	183	65.9631	10.5658
M	184	65.8032	10.4959
M	185	65.6381	10.4245
M	186	65.4837	10.3427
M	187	65.3378	10.2583
M	188	65.2089	10.1773
M	189	65.0859	10.0863
M	190	64.9724	9.98861
M	191	64.8559	9.8813
M	192	64.731	9.78002
M	193	64.6036	9.66958
M	194	64.4764	9.55781
M	195	64.3598	9.43779
M	196	64.2462	9.31419
M	197	64.1407	9.19015
M	198	64.0385	9.06522
M	199	63.9341	8.94185
M	200	63.852	8.82807
M	201	63.7628	8.72054
M	202	63.688	8.61524
M	203	63.6191	8.49945
M	204	63.5604	8.37274
M	205	63.5042	8.24446
M	206	63.4348	8.11796
M	207	63.3753	7.99057
M	208	63.3161	7.8556
M	209	63.2559	7.71438
M	210	63.216	7.5841
M	211	63.1887	7.46474
M	212	63.1716	7.35096
M	213	63.1477	7.23027
M	214	63.1243	7.10757
M	215	63.1124	6.98219
M	216	63.0986	6.85748
M	217	63.0915	6.74214
M	218	63.0948	6.63639
M	219	63.1031	6.53109
M	220	63.1232	6.43248
M	221	63.1334	6.34057
M	222	63.1459	6.25356
M	223	63.1546	6.16165
M	224	63.166	6.07152
M	225	63.1796	5.99299
M	226	63.2019	5.92561
M	227	63.2356	5.85489
M	228	63.2726	5.79577
M	229	63.3126	5.74334
M	230	63.3543	5.6985
M	231	63.4185	5.65165
M	232	63.4812	5.61127
M	233	63.5468	5.58405
M	234	63.6086	5.56108
M	235	63.68	5.54434
M	236	63.763	5.53475
M	237	63.8402	5.5343
M	238	63.9296	5.53029
M	239	64.0171	5.52783
M	240	64.0961	5.52962
M	241	64.1512	5.54702
M	242	64.194	5.57022
M	243	64.2411	5.5961
M	244	64.304	5.626
M	245	64.3888	5.66883
M	246	64.4872	5.7188
M	247	64.5835	5.77123
M	248	64.667	5.81027
M	249	64.7459	5.84463
M	250	64.814	5.87586
M	251	64.8747	5.90464
M	252	64.9191	5.94324
M	253	64.9621	5.97938
M	254	65.0123	6.01418
M	255	65.0799	6.04006
M	256	65.1437	6.06594
M	257	65.1995	6.10498
M	258	65.2499	6.14714
M	259	65.3059	6.18329
M	260	65.3581	6.21363
M	261	65.4148	6.25624
M	262	65.4621	6.29773
M	263	65.5201	6.3428
M	264	65.5542	6.37515
M	265	65.5988	6.40883
M	266	65.6417	6.43828
M	267	65.7088	6.46572
M	268	65.7773	6.49272
M	269	65.842	6.53399
M	270	65.8926	6.57504
M	271	65.9549	6.62724
M	272	66.0278	6.66138
M	273	66.1124	6.69529
M	274	66.1871	6.7379
M	275	66.255	6.78921
M	276	66.302	6.84141
M	277	66.3442	6.8809
M	278	66.4035	6.92864
M	279	66.4812	6.98643
M	280	66.563	7.0335
M	281	66.6253	7.05849
M	282	66.6884	7.08191
M	283	66.7511	7.1098
M	284	66.8194	7.1446
M	285	66.8957	7.17093
M	286	66.9697	7.19725
M	287	67.0507	7.22603
M	288	67.1348	7.24611
M	289	67.2236	7.25816
M	290	67.3111	7.27065
M	291	67.3956	7.28136
M	292	67.4628	7.29564
M	293	67.5342	7.29898
M	294	67.596	7.30478
M	295	67.668	7.31438
M	296	67.7296	7.33178
M	297	67.7876	7.3465
M	298	67.847	7.36546
M	299	67.9007	7.37439
M	300	67.9636	7.39045
M	301	68.0259	7.39491
M	302	68.0944	7.39937
M	303	68.1615	7.40004
M	304	68.2347	7.40205
M	305	68.3094	7.39737
M	306	68.3895	7.38844
M	307	68.4645	7.37595
M	308	68.5428	7.36368
M	309	68.601	7.35342
M	310	68.6604	7.35208
M	311	68.7253	7.34985
M	312	68.7931	7.34628
M	313	68.8582	7.33222
M	314	68.9183	7.31906
M	315	68.9876	7.30121
M	316	69.0668	7.2818
M	317	69.138	7.2702
M	318	69.2243	7.27043
M	319	69.3062	7.26909
M	320	69.4024	7.27132
M	321	69.4923	7.25637
M	322	69.598	7.24722
M	323	69.7009	7.23718
M	324	69.7883	7.23317
M	325	69.8742	7.2267
M	326	69.9539	7.20907
M	327	70.0507	7.18788
M	328	70.1401	7.16691
M	329	70.2207	7.15352
M	330	70.2932	7.14839
M	331	70.3505	7.13947
M	332	70.4246	7.13077
M	333	70.502	7.11537
M	334	70.5783	7.09597
M	335	70.6463	7.08035
M	336	70.7035	7.06027
M	337	70.7735	7.04287
M	338	70.8235	7.01253
M	339	70.8717	6.98866
M	340	70.9201	6.96925
M	341	70.9968	6.95609
M	342	71.0952	6.94962
M	343	71.2126	6.93645
M	344	71.3292	6.92106
M	345	71.4444	6.9012
M	346	71.5523	6.87689
M	347	71.6601	6.85837
M	348	71.7649	6.84097
M	349	71.8604	6.82848
M	350	71.9485	6.81308
M	351	72.0331	6.79434
M	352	72.1159	6.77739
M	353	72.2053	6.74883
M	354	72.2903	6.7176
M	355	72.3713	6.67945
M	356	72.4516	6.64933
M	357	72.5281	6.62144
M	358	72.6027	6.59757
M	359	72.6589	6.56902
M	360	72.726	6.53734
M	361	72.8061	6.50633
M	362	72.8882	6.47309
M	363	72.9741	6.44297
M	364	73.048	6.40995
M	365	73.1251	6.3834
M	366	73.1894	6.35217
M	367	73.2581	6.3167
M	368	73.3353	6.28546
M	369	73.4125	6.2607
M	370	73.4988	6.24419
M	371	73.5878	6.22612
M	372	73.6764	6.21073
M	373	73.7581	6.18931
M	374	73.8382	6.16343
M	375	73.9218	6.12952
M	376	74.0012	6.10141
M	377	74.078	6.0762
M	378	74.1489	6.04988
M	379	74.2159	6.01663
M	380	74.2886	5.97804
M	381	74.376	5.94748
M	382	74.4693	5.91803
M	383	74.5583	5.8946
M	384	74.6386	5.8656
M	385	74.7281	5.84909
M	386	74.8247	5.83905
M	387	74.9327	5.82946
M	388	75.0364	5.81875
M	389	75.1444	5.80693
M	390	75.2515	5.7951
M	391	75.3753	5.78305
M	392	75.5036	5.75606
M	393	75.6356	5.74267
M	394	75.7394	5.7371
M	395	75.838	5.74022
M	396	75.9451	5.73442
M	397	76.0852	5.71858
M	398	76.2233	5.70609
M	399	76.3448	5.68757
M	400	76.4472	5.66794
M	401	76.5592	5.66013
M	402	76.6748	5.65031
M	403	76.7973	5.6347
M	404	76.9202	5.59989
M	405	77.0436	5.57089
M	406	77.1607	5.54635
M	407	77.276	5.52694
M	408	77.3858	5.51133
M	409	77.502	5.49459
M	410	77.6111	5.47585
M	411	77.726	5.45533
M	412	77.8369	5.42789
M	413	77.9645	5.39866
M	414	78.0785	5.36185
M	415	78.1965	5.33062
M	416	78.2878	5.30206
M	417	78.3917	5.27061
M	418	78.4939	5.23826
M	419	78.6146	5.20011
M	420	78.7382	5.17825
M	421	78.8614	5.16285
M	422	78.9827	5.15571
M	423	79.1121	5.13675
M	424	79.2455	5.11154
M	425	79.3713	5.08544
M	426	79.4889	5.06424
M	427	79.6027	5.04528
M	428	79.7145	5.03814
M	429	79.8142	5.02721
M	430	79.9266	5.00847
M	431	80.0388	4.97568
M	432	80.1424	4.95337
M	433	80.2298	4.92793
M	434	80.3275	4.90942
M	435	80.4478	4.89358
M	436	80.587	4.89179
M	437	80.7142	4.90094
M	438	80.8478	4.89536
M	439	80.9642	4.87417
M	440	81.0834	4.83914
M	441	81.1809	4.803
M	442	81.2616	4.77645
M	443	81.3315	4.74589
M	444	81.4107	4.72603
M	445	81.4974	4.69904
M	446	81.5858	4.67539
M	447	81.659	4.65174
M	448	81.739	4.6272
M	449	81.8216	4.6011
M	450	81.9195	4.56407
M	451	82.0195	4.5335
M	452	82.1176	4.50517
M	453	82.1995	4.4726
M	454	82.2622	4.43757
M	455	82.3247	4.40277
M	456	82.3972	4.37287
M	457	82.4929	4.35034
M	458	82.5971	4.33986
M	459	82.722	4.33852
M	460	82.8298	4.32112
M	461	82.9257	4.28609
M	462	82.9888	4.2466
M	463	83.0544	4.2002
M	464	83.1146	4.16718
M	465	83.1903	4.12569
M	466	83.257	4.09423
M	467	83.3168	4.06478
M	468	83.3665	4.03444
M	469	83.4138	4.00499
M	470	83.47	3.9684
M	471	83.5336	3.92869
M	472	83.6021	3.893
M	473	83.6688	3.85061
M	474	83.7208	3.81335
M	475	83.7726	3.77364
M	476	83.8381	3.75334
M	477	83.9066	3.73438
M	478	83.9678	3.71787
M	479	84.003	3.6911
M	480	84.0456	3.66567
M	481	84.08	3.63666
M	482	84.1317	3.60409
M	483	84.1808	3.5704
M	484	84.2379	3.53761
M	485	84.2941	3.51017
M	486	84.3513	3.48362
M	487	84.4142	3.45774
M	488	84.4728	3.4361
M	489	84.5201	3.41647
M	490	84.5699	3.41022
M	491	84.6107	3.39527
M	492	84.6596	3.37899
M	493	84.7133	3.34419
M	494	84.7745	3.30983
M	495	84.8407	3.27413
M	496	84.8885	3.25249
M	497	84.9322	3.23152
M	498	84.9766	3.21435
M	499	85.0411	3.19449
M	500	85.1209	3.18066
M	501	85.1972	3.1704
M	502	85.2787	3.15835
M	503	85.3523	3.1492
M	504	85.4404	3.1347
M	505	85.5279	3.12555
M	506	85.6323	3.11016
M	507	85.7126	3.09387
M	508	85.786	3.07268
M	509	85.8511	3.05572
M	510	85.9205	3.03431
M	511	85.9973	3.01044
M	512	86.066	2.98255
M	513	86.1173	2.96626
M	514	86.1552	2.9531
M	515	86.2087	2.93972
M	516	86.2904	2.91696
M	517	86.364	2.88796
M	518	86.4048	2.86543
M	519	86.439	2.83955
M	520	86.4907	2.82237
M	521	86.559	2.80519
M	522	86.6221	2.7811
M	523	86.6777	2.76169
M	524	86.7288	2.73759
M	525	86.7723	2.72376
M	526	86.8151	2.70011
M	527	86.8475	2.67178
M	528	86.8903	2.6488
M	529	86.9342	2.61824
M	530	86.9811	2.58723
M	531	87.0228	2.55109
M	532	87.0607	2.52231
M	533	87.0998	2.51249
M	534	87.1317	2.5058
M	535	87.1765	2.51249
M	536	87.2218	2.51338
M	537	87.2881	2.50424
M	538	87.345	2.48929
M	539	87.4045	2.47122
M	540	87.4514	2.46899
M	541	87.5094	2.46876
M	542	87.5652	2.45493
M	543	87.6209	2.43374
M	544	87.6644	2.42169
M	545	87.7021	2.41812
M	546	87.7412	2.41433
M	547	87.7791	2.41254
M	548	87.8224	2.40786
M	549	87.8692	2.3976
M	550	87.9259	2.386
M	551	87.9794	2.37439
M	552	88.0372	2.36971
M	553	88.0999	2.36235
M	554	88.1735	2.36257
M	555	88.2369	2.35989
M	556	88.2873	2.35097
M	557	88.3212	2.33156
M	558	88.3585	2.30479
M	559	88.3861	2.28605
M	560	88.4073	2.26976
M	561	88.4227	2.26307
M	562	88.4537	2.25214
M	563	88.4975	2.24478
M	564	88.541	2.23094
M	565	88.5624	2.20864
M	566	88.5816	2.18566
M	567	88.6008	2.16223
M	568	88.6351	2.14282
M	569	88.659	2.12542
M	570	88.6773	2.10623
M	571	88.6878	2.09396
M	572	88.6989	2.07322
M	573	88.7125	2.05202
M	574	88.7324	2.03061
M	575	88.7592	2.0074
M	576	88.7882	1.98554
M	577	88.8138	1.95855
M	578	88.8308	1.93244
M	579	88.8361	1.89742
M	580	88.829	1.85481
M	581	88.8297	1.81844
M	582	88.8348	1.78989
M	583	88.854	1.7649
M	584	88.8627	1.73969
M	585	88.8645	1.70556
M	586	88.8497	1.68325
M	587	88.841	1.65915
M	588	88.8417	1.63796
M	589	88.8475	1.61052
M	590	88.8502	1.58263
M	591	88.8491	1.55452
M	592	88.8442	1.52842
M	593	88.8372	1.50187
M	594	88.8259	1.48402
M	595	88.8163	1.4693
M	596	88.8062	1.45614
M	597	88.7786	1.4316
M	598	88.7487	1.40594
M	599	88.7179	1.37337
M	600	88.7183	1.34236
M	601	88.723	1.3109
N	1	100	0.935178
N	2	99.9567	0.924079
N	3	99.9071	0.916244
N	4	99.8453	0.906886
N	5	99.7858	0.902098
N	6	99.7297	0.899268
N	7	99.6729	0.906886
N	8	99.6202	0.918638
N	9	99.558	0.927996
N	10	99.4881	0.932784
N	11	99.4065	0.933437
N	12	99.3212	0.934743
N	13	99.2331	0.93322
N	14	99.149	0.927343
N	15	99.0727	0.924296
N	16	98.9958	0.922338
N	17	98.9199	0.926473
N	18	98.8383	0.927126
N	19	98.7701	0.929302
N	20	98.6909	0.929084
N	21	98.6163	0.936049
N	22	98.5405	0.96173
N	23	98.4816	1.00177
N	24	98.4139	1.04748
N	25	98.3347	1.09383
N	26	98.2543	1.13431
N	27	98.1784	1.17131
N	28	98.1155	1.20853
N	29	98.0472	1.24509
N	30	97.9786	1.28666
N	31	97.8961	1.32475
N	32	97.8099	1.3624
N	33	97.7205	1.40266
N	34	97.6343	1.4464
N	35	97.5594	1.49211
N	36	97.4935	1.53346
N	37	97.4286	1.56676
N	38	97.3412	1.60071
N	39	97.2421	1.62965
N	40	97.1351	1.66251
N	41	97.0334	1.69298
N	42	96.9294	1.72585
N	43	96.8238	1.76002
N	44	96.7205	1.79593
N	45	96.6182	1.83771
N	46	96.4967	1.87601
N	47	96.3696	1.90583
N	48	96.2412	1.93913
N	49	96.1233	1.97526
N	50	96.0049	2.00573
N	51	95.8691	2.02836
N	52	95.7296	2.03989
N	53	95.572	2.05622
N	54	95.419	2.07102
N	55	95.2638	2.09409
N	56	95.1073	2.11454
N	57	94.9389	2.13587
N	58	94.7543	2.15154
N	59	94.5615	2.16308
N	60	94.3635	2.17505
N	61	94.1643	2.19267
N	62	93.9682	2.2164
N	63	93.7404	2.22793
N	64	93.4875	2.22815
N	65	93.2124	2.22989
N	66	92.9373	2.22401
N	67	92.6707	2.22162
N	68	92.4054	2.21117
N	69	92.1449	2.20834
N	70	91.8674	2.20007
N	71	91.5891	2.19637
N	72	91.3018	2.19507
N	73	91.003	2.19159
N	74	90.7076	2.18615
N	75	90.4032	2.17853
N	76	90.1037	2.17875
N	77	89.7777	2.18549
N	78	89.4541	2.19398
N	79	89.1346	2.20116
N	80	88.8216	2.19833
N	81	88.4843	2.20639
N	82	88.1284	2.20987
N	83	87.773	2.21901
N	84	87.42	2.22249
N	85	87.0601	2.23272
N	86	86.7149	2.23424
N	87	86.3697	2.23968
N	88	86.0113	2.24882
N	89	85.6341	2.26232
N	90	85.2617	2.27472
N	91	84.9063	2.29344
N	92	84.5518	2.31324
N	93	84.1757	2.33501
N	94	83.791	2.34437
N	95	83.4027	2.35068
N	96	83.0312	2.37048
N	97	82.6538	2.38572
N	98	82.2651	2.40509
N	99	81.8841	2.4262
N	100	81.5162	2.45188
N	101	81.1667	2.47451
N	102	80.8011	2.49388
N	103	80.4407	2.51282
N	104	80.0633	2.54002
N	105	79.6981	2.57375
N	106	79.3371	2.60488
N	107	78.9817	2.62794
N	108	78.6284	2.65275
N	109	78.2585	2.68518
N	110	77.8939	2.72305
N	111	77.527	2.76375
N	112	77.1777	2.79074
N	113	76.8319	2.81533
N	114	76.4985	2.84884
N	115	76.1409	2.91566
N	116	75.7781	2.98813
N	117	75.4079	3.06539
N	118	75.0553	3.13482
N	119	74.6912	3.20207
N	120	74.328	3.26562
N	121	73.9641	3.33178
N	122	73.5959	3.40577
N	123	73.2352	3.4802
N	124	72.8874	3.55703
N	125	72.5455	3.63255
N	126	72.2132	3.70633
N	127	71.8761	3.77532
N	128	71.5464	3.83147
N	129	71.2053	3.88522
N	130	70.8735	3.94573
N	131	70.569	4.01493
N	132	70.2826	4.0824
N	133	70.0092	4.15553
N	134	69.7307	4.22473
N	135	69.4464	4.29612
N	136	69.1567	4.36489
N	137	68.8775	4.4452
N	138	68.6033	4.53465
N	139	68.3411	4.6254
N	140	68.0623	4.71245
N	141	67.7985	4.79733
N	142	67.5341	4.87938
N	143	67.2799	4.94228
N	144	67.0017	4.9919
N	145	66.7325	5.03673
N	146	66.4777	5.08265
N	147	66.2385	5.13706
N	148	65.9993	5.19647
N	149	65.7451	5.26198
N	150	65.4963	5.32336
N	151	65.2491	5.37537
N	152	65.0162	5.42412
N	153	64.791	5.47809
N	154	64.5827	5.52902
N	155	64.3777	5.57342
N	156	64.1609	5.61172
N	157	63.9261	5.65525
N	158	63.6874	5.71096
N	159	63.4721	5.75601
N	160	63.2588	5.79954
N	161	63.0545	5.83523
N	162	62.8388	5.87985
N	163	62.6362	5.92272
N	164	62.4329	5.95733
N	165	62.227	5.98344
N	166	62.0161	5.99759
N	167	61.8244	6.01631
N	168	61.6398	6.04068
N	169	61.4518	6.0607
N	170	61.2453	6.07093
N	171	61.0416	6.08377
N	172	60.8561	6.10031
N	173	60.6809	6.12404
N	174	60.5162	6.14319
N	175	60.3421	6.16016
N	176	60.1575	6.17387
N	177	59.9793	6.1878
N	178	59.808	6.1952
N	179	59.6635	6.20173
N	180	59.5218	6.21152
N	181	59.3902	6.22437
N	182	59.2533	6.23133
N	183	59.1164	6.2285
N	184	58.9758	6.22437
N	185	58.8474	6.24003
N	186	58.7205	6.26049
N	187	58.6086	6.28574
N	188	58.485	6.30206
N	189	58.3592	6.3223
N	190	58.2195	6.34907
N	191	58.0909	6.37802
N	192	57.9751	6.4
N	193	57.8595	6.4111
N	194	57.7487	6.42394
N	195	57.628	6.43982
N	196	57.5204	6.46028
[truncated: 405 more rows]

## Sheet: Figure 3d
strain	time (s)	mean relative ACMA fluorescence (%, 430/480nm)	sem relative ACMA fluorescence (%, 430/480nm)
WT	1	97.2826	0.488384
WT	2	97.4631	0.462402
WT	3	97.6495	0.449321
WT	4	97.8481	0.440781
WT	5	98.0521	0.436602
WT	6	98.2585	0.435149
WT	7	98.4602	0.437329
WT	8	98.6695	0.446414
WT	9	98.8739	0.459132
WT	10	99.073	0.471124
WT	11	99.256	0.477301
WT	12	99.4315	0.495288
WT	13	99.5894	0.521633
WT	14	99.7184	0.555428
WT	15	99.8172	0.588314
WT	16	99.8957	0.62338
WT	17	99.9569	0.665351
WT	18	99.9922	0.713862
WT	19	100	0.766007
WT	20	99.9822	0.827237
WT	21	99.9397	0.885015
WT	22	99.8581	0.949515
WT	23	99.7378	1.01329
WT	24	99.5743	1.07652
WT	25	99.3793	1.14283
WT	26	99.145	1.21133
WT	27	98.8753	1.28255
WT	28	98.5694	1.34887
WT	29	98.226	1.419
WT	30	97.8457	1.49731
WT	31	97.432	1.58107
WT	32	96.9856	1.66846
WT	33	96.5032	1.75767
WT	34	95.9716	1.85252
WT	35	95.4012	1.94736
WT	36	94.7851	2.03966
WT	37	94.1294	2.13105
WT	38	93.4315	2.22444
WT	39	92.7033	2.31946
WT	40	91.9467	2.41558
WT	41	91.1539	2.50987
WT	42	90.3221	2.60653
WT	43	89.4525	2.70537
WT	44	88.5569	2.80676
WT	45	87.6316	2.91195
WT	46	86.6672	3.01733
WT	47	85.6599	3.12399
WT	48	84.6175	3.23391
WT	49	83.5528	3.34401
WT	50	82.46	3.45848
WT	51	81.3398	3.56786
WT	52	80.1976	3.67396
WT	53	79.0313	3.7748
WT	54	77.8399	3.87637
WT	55	76.6177	3.97575
WT	56	75.3668	4.07241
WT	57	74.0953	4.1718
WT	58	72.8	4.27536
WT	59	71.5028	4.38401
WT	60	70.1937	4.49411
WT	61	68.8773	4.60476
WT	62	67.5392	4.70687
WT	63	66.1992	4.80717
WT	64	64.8469	4.90056
WT	65	63.4847	5.00339
WT	66	62.1072	5.09787
WT	67	60.7218	5.18563
WT	68	59.322	5.25867
WT	69	57.9181	5.32844
WT	70	56.5309	5.40166
WT	71	55.1415	5.4658
WT	72	53.7619	5.53048
WT	73	52.3713	5.60788
WT	74	50.9955	5.69073
WT	75	49.6138	5.77521
WT	76	48.2422	5.84498
WT	77	46.8879	5.90531
WT	78	45.5552	5.96599
WT	79	44.2305	6.02504
WT	80	42.9123	6.07791
WT	81	41.5934	6.12115
WT	82	40.2825	6.15931
WT	83	38.9932	6.18438
WT	84	37.7258	6.2031
WT	85	36.4777	6.22708
WT	86	35.246	6.25742
WT	87	34.0402	6.28322
WT	88	32.8634	6.30375
WT	89	31.7198	6.30902
WT	90	30.6082	6.30539
WT	91	29.5312	6.30393
WT	92	28.4801	6.30085
WT	93	27.469	6.28413
WT	94	26.4924	6.26342
WT	95	25.5556	6.2467
WT	96	24.6577	6.23053
WT	97	23.7992	6.20727
WT	98	22.9772	6.17675
WT	99	22.1901	6.14986
WT	100	21.4514	6.12061
WT	101	20.75	6.083
WT	102	20.0851	6.04175
WT	103	19.4575	5.99997
WT	104	18.8706	5.95909
WT	105	18.339	5.92166
WT	106	17.8455	5.88296
WT	107	17.408	5.83862
WT	108	17.0056	5.78593
WT	109	16.6533	5.73361
WT	110	16.3371	5.67747
WT	111	16.063	5.61496
WT	112	15.821	5.54792
WT	113	15.608	5.48905
WT	114	15.4189	5.44327
WT	115	15.2543	5.42128
WT	116	15.1127	5.4122
WT	117	15.0008	5.41456
WT	118	14.9194	5.42873
WT	119	14.8522	5.44508
WT	120	14.7793	5.4558
WT	121	14.7047	5.46689
WT	122	14.6407	5.47161
WT	123	14.5929	5.47779
WT	124	14.5488	5.47415
WT	125	14.503	5.47579
WT	126	14.4625	5.48487
WT	127	14.4207	5.49323
WT	128	14.3896	5.50123
WT	129	14.3442	5.50195
WT	130	14.3004	5.50722
WT	131	14.2506	5.51576
WT	132	14.2008	5.53338
WT	133	14.1458	5.54138
WT	134	14.0871	5.54774
WT	135	14.0382	5.55301
WT	136	13.9942	5.56427
WT	137	13.9439	5.57717
WT	138	13.8905	5.58444
WT	139	13.8404	5.58916
WT	140	13.8033	5.5928
WT	141	13.7595	5.59062
WT	142	13.707	5.59371
WT	143	13.6499	5.59298
WT	144	13.6045	5.60097
WT	145	13.5638	5.60897
WT	146	13.5179	5.61842
WT	147	13.4735	5.62078
WT	148	13.4379	5.62514
WT	149	13.409	5.63568
WT	150	13.3805	5.64821
WT	151	13.3492	5.65966
WT	152	13.3073	5.66802
WT	153	13.264	5.67892
WT	154	13.2121	5.68401
WT	155	13.1705	5.68128
WT	156	13.1212	5.67783
WT	157	13.0778	5.67801
WT	158	13.0404	5.68655
WT	159	13.0073	5.69037
WT	160	12.9679	5.698
WT	161	12.9101	5.70654
WT	162	12.8589	5.72289
WT	163	12.8162	5.73997
WT	164	12.7851	5.7516
WT	165	12.7402	5.76559
WT	166	12.6873	5.77921
WT	167	12.6401	5.79556
WT	168	12.6043	5.8081
WT	169	12.5782	5.81628
WT	170	12.5458	5.82191
WT	171	12.5157	5.82264
WT	172	12.4857	5.82791
WT	173	12.447	5.84062
WT	174	12.4101	5.86279
WT	175	12.3723	5.88423
WT	176	12.3512	5.90676
WT	177	12.3298	5.92129
WT	178	12.3029	5.92947
WT	179	12.2684	5.9282
WT	180	12.2275	5.93201
WT	181	12.1852	5.9351
WT	182	12.1403	5.93637
WT	183	12.0939	5.9411
WT	184	12.0425	5.94673
WT	185	11.9857	5.95018
WT	186	11.9279	5.94128
WT	187	11.8861	5.93456
WT	188	11.8652	5.93547
WT	189	11.8574	5.94346
WT	190	11.8438	5.952
WT	191	11.8103	5.95382
WT	192	11.7704	5.95509
WT	193	11.73	5.96072
WT	194	11.6957	5.96544
WT	195	11.661	5.96599
WT	196	11.6163	5.95418
WT	197	11.567	5.94001
WT	198	11.5051	5.92565
WT	199	11.4548	5.91076
WT	200	11.4093	5.89331
WT	201	11.3768	5.88205
WT	202	11.3441	5.87732
WT	203	11.3225	5.88132
WT	204	11.31	5.88532
WT	205	11.3027	5.89295
WT	206	11.2987	5.89822
WT	207	11.2872	5.90476
WT	208	11.2905	5.90785
WT	209	11.2929	5.91312
WT	210	11.3063	5.91893
WT	211	11.3074	5.91802
WT	212	11.3038	5.90985
WT	213	11.3005	5.90222
WT	214	11.2985	5.90422
WT	215	11.3018	5.91384
WT	216	11.3052	5.91675
WT	217	11.3076	5.91875
WT	218	11.3049	5.92765
WT	219	11.3041	5.94619
WT	220	11.303	5.9589
WT	221	11.3074	5.96781
WT	222	11.3056	5.97598
WT	223	11.3009	5.99161
WT	224	11.2991	6.00978
WT	225	11.302	6.03194
WT	226	11.3158	6.05393
WT	227	11.3319	6.08155
WT	228	11.3481	6.11098
WT	229	11.3668	6.14568
WT	230	11.3812	6.18057
WT	231	11.4004	6.21055
WT	232	11.4211	6.24597
WT	233	11.4571	6.27941
WT	234	11.4927	6.31829
WT	235	11.5322	6.35444
WT	236	11.5616	6.38878
WT	237	11.5894	6.42658
WT	238	11.6088	6.46146
WT	239	11.6154	6.49416
WT	240	11.6181	6.52396
WT	241	11.6168	6.55012
WT	242	11.6123	6.57447
WT	243	11.6061	6.59591
WT	244	11.6048	6.62244
WT	245	11.6154	6.64878
WT	246	11.6301	6.67876
WT	247	11.6412	6.7062
WT	248	11.6548	6.73908
WT	249	11.6573	6.76506
WT	250	11.6604	6.79886
WT	251	11.6628	6.82811
WT	252	11.671	6.861
WT	253	11.6871	6.88825
WT	254	11.6988	6.92114
WT	255	11.7113	6.95148
WT	256	11.7226	6.97982
WT	257	11.7386	7.00308
WT	258	11.7611	7.02525
WT	259	11.7771	7.0525
WT	260	11.7836	7.08139
WT	261	11.7669	7.11246
WT	262	11.7478	7.13662
WT	263	11.7291	7.15552
WT	264	11.7262	7.17205
WT	265	11.7122	7.18404
WT	266	11.7068	7.19785
WT	267	11.7028	7.21148
WT	268	11.7064	7.23437
WT	269	11.6917	7.2569
WT	270	11.665	7.27543
WT	271	11.6403	7.29269
WT	272	11.6185	7.30868
WT	273	11.5983	7.32267
WT	274	11.5636	7.32758
WT	275	11.5378	7.33285
WT	276	11.5114	7.34974
WT	277	11.4993	7.36864
WT	278	11.4891	7.39172
WT	279	11.4791	7.40752
WT	280	11.4646	7.43023
WT	281	11.4413	7.44495
WT	282	11.4231	7.45731
WT	283	11.3992	7.46094
WT	284	11.3755	7.46148
WT	285	11.3398	7.4653
WT	286	11.3083	7.46566
WT	287	11.2762	7.46421
WT	288	11.2429	7.45767
WT	289	11.21	7.45585
WT	290	11.1737	7.45222
WT	291	11.1348	7.45331
WT	292	11.0928	7.45276
WT	293	11.0427	7.45367
WT	294	11.0054	7.44931
WT	295	10.9657	7.44441
WT	296	10.9342	7.43659
WT	297	10.8944	7.42333
WT	298	10.8554	7.41497
WT	299	10.8187	7.40952
WT	300	10.7934	7.41043
WT	301	10.7609	7.40171
WT	302	10.7225	7.38844
WT	303	10.6855	7.37409
WT	304	10.6515	7.35211
WT	305	10.6159	7.32576
WT	306	10.5677	7.29778
WT	307	10.5167	7.27325
WT	308	10.4596	7.24564
WT	309	10.3891	7.21257
WT	310	10.3176	7.1755
WT	311	10.2545	7.14425
WT	312	10.2055	7.117
WT	313	10.1639	7.09901
WT	314	10.1213	7.07394
WT	315	10.0712	7.03905
WT	316	10.015	6.99181
WT	317	9.96272	6.94894
WT	318	9.92947	6.91696
WT	319	9.9093	6.89352
WT	320	9.89041	6.87517
WT	321	9.85934	6.86336
WT	322	9.82427	6.85355
WT	323	9.79883	6.84337
WT	324	9.78285	6.8312
WT	325	9.76886	6.82212
WT	326	9.74633	6.81648
WT	327	9.72489	6.81249
WT	328	9.7029	6.80449
WT	329	9.67983	6.79922
WT	330	9.66148	6.79105
WT	331	9.64531	6.79286
WT	332	9.6384	6.8074
WT	333	9.63132	6.83211
WT	334	9.63004	6.85137
WT	335	9.63713	6.86699
WT	336	9.64494	6.88462
WT	337	9.65748	6.91187
WT	338	9.67147	6.94548
WT	339	9.69945	6.98073
WT	340	9.72888	7.02143
WT	341	9.76522	7.06467
WT	342	9.79429	7.11318
WT	343	9.82936	7.15897
WT	344	9.86243	7.20348
WT	345	9.89349	7.246
WT	346	9.92075	7.28779
WT	347	9.94782	7.33376
WT	348	9.97925	7.37536
WT	349	10.0071	7.41497
WT	350	10.0323	7.44713
WT	351	10.0603	7.48837
WT	352	10.0966	7.54143
WT	353	10.129	7.59775
WT	354	10.151	7.65335
WT	355	10.1822	7.70804
WT	356	10.2198	7.75819
WT	357	10.2678	7.80597
WT	358	10.3096	7.84776
WT	359	10.3479	7.89064
WT	360	10.3937	7.93333
WT	361	10.4366	7.98076
WT	362	10.492	8.03962
WT	363	10.553	8.10194
WT	364	10.6183	8.16554
WT	365	10.6724	8.22549
WT	366	10.7216	8.29217
WT	367	10.7622	8.35013
WT	368	10.8049	8.39992
WT	369	10.8428	8.44588
WT	370	10.8828	8.50221
WT	371	10.9266	8.55853
WT	372	10.9689	8.61195
WT	373	11.0154	8.66446
WT	374	11.0563	8.71987
WT	375	11.0903	8.77365
WT	376	11.1185	8.82289
WT	377	11.1397	8.86904
WT	378	11.1584	8.91465
WT	379	11.177	8.9617
WT	380	11.1969	9.00767
WT	381	11.2242	9.05091
WT	382	11.2495	9.08743
WT	383	11.28	9.12541
WT	384	11.3087	9.16701
WT	385	11.3419	9.21189
WT	386	11.3757	9.25404
WT	387	11.4052	9.2902
WT	388	11.4231	9.318
WT	389	11.4304	9.34216
WT	390	11.4435	9.36796
WT	391	11.4589	9.40448
WT	392	11.4811	9.44173
WT	393	11.4982	9.47371
WT	394	11.5209	9.50441
WT	395	11.5422	9.53803
WT	396	11.5527	9.57418
WT	397	11.5594	9.5938
WT	398	11.5585	9.60816
WT	399	11.5532	9.61543
WT	400	11.5336	9.63269
WT	401	11.5076	9.64795
WT	402	11.4955	9.66775
WT	403	11.4855	9.67847
WT	404	11.4771	9.69174
WT	405	11.4515	9.70554
WT	406	11.4311	9.72608
WT	407	11.4112	9.74424
WT	408	11.401	9.75297
WT	409	11.3921	9.75951
WT	410	11.3814	9.76005
WT	411	11.3566	9.76895
WT	412	11.3276	9.77368
WT	413	11.2951	9.77713
WT	414	11.2731	9.7784
WT	415	11.2482	9.77822
WT	416	11.2204	9.77513
WT	417	11.1882	9.77004
WT	418	11.1475	9.76659
WT	419	11.1155	9.7655
WT	420	11.0727	9.7546
WT	421	11.0314	9.73916
WT	422	10.9851	9.71699
WT	423	10.9478	9.69882
WT	424	10.8997	9.68138
WT	425	10.8537	9.67139
WT	426	10.817	9.66321
WT	427	10.8009	9.64922
WT	428	10.7805	9.63323
WT	429	10.7589	9.62051
WT	430	10.7409	9.61706
WT	431	10.7275	9.61906
WT	432	10.7093	9.62215
WT	433	10.6893	9.62142
WT	434	10.6751	9.61306
WT	435	10.668	9.60725
WT	436	10.6606	9.60489
WT	437	10.6622	9.61524
WT	438	10.6646	9.62978
WT	439	10.6693	9.64341
WT	440	10.6744	9.65794
WT	441	10.6748	9.67084
WT	442	10.6808	9.6841
WT	443	10.6828	9.69482
WT	444	10.6898	9.70772
WT	445	10.6893	9.71881
WT	446	10.6035	9.74097
WT	447	10.5158	9.75369
WT	448	10.4309	9.76169
WT	449	10.3615	9.75496
WT	450	10.3003	9.74988
WT	451	10.2342	9.75932
WT	452	10.1704	9.78549
WT	453	10.1242	9.80893
WT	454	10.0984	9.83218
WT	455	10.0775	9.85235
WT	456	10.0468	9.87688
WT	457	10.0265	9.89668
WT	458	10.0003	9.90922
WT	459	9.97344	9.9183
WT	460	9.94691	9.92176
WT	461	9.93074	9.92266
WT	462	9.92547	9.92539
WT	463	9.92802	9.92357
WT	464	9.94273	9.92266
WT	465	9.9669	9.91521
WT	466	9.99197	9.92285
WT	467	10.0296	9.92757
WT	468	10.0657	9.93429
WT	469	10.1012	9.92775
WT	470	10.1346	9.92939
WT	471	10.1777	9.93829
WT	472	10.2303	9.94883
WT	473	10.289	9.94737
WT	474	10.363	9.9332
WT	475	10.4478	9.92557
WT	476	10.5258	9.9183
WT	477	10.5972	9.91031
WT	478	10.674	9.89487
WT	479	10.7622	9.86925
WT	480	10.8588	9.84872
WT	481	10.9529	9.83473
WT	482	11.0505	9.836
WT	483	11.1506	9.83763
WT	484	11.2567	9.83418
WT	485	11.3761	9.82491
WT	486	11.5082	9.81056
WT	487	11.6363	9.79584
WT	488	11.7707	9.77477
WT	489	11.9074	9.76532
WT	490	12.0571	9.75297
WT	491	12.2028	9.7437
WT	492	12.3469	9.72389
WT	493	12.4828	9.707
WT	494	12.6172	9.69083
WT	495	12.7462	9.68519
WT	496	12.8914	9.67829
WT	497	13.0355	9.67048
WT	498	13.1843	9.65049
WT	499	13.3342	9.63232
WT	500	13.4862	9.61543
WT	501	13.6476	9.60489
WT	502	13.8117	9.59562
WT	503	13.985	9.59126
WT	504	14.148	9.58781
WT	505	14.3137	9.57382
WT	506	14.4734	9.55383
WT	507	14.634	9.52912
WT	508	14.7821	9.52531
WT	509	14.9316	9.53276
WT	510	15.092	9.54093
WT	511	15.2501	9.5353
WT	512	15.4034	9.51077
WT	513	15.5355	9.48497
WT	514	15.6674	9.46571
WT	515	15.8043	9.45754
WT	516	15.944	9.45209
WT	517	16.075	9.44046
WT	518	16.1883	9.43682
WT	519	16.301	9.44009
WT	520	16.4169	9.4599
WT	521	16.5336	9.47462
WT	522	16.6518	9.48534
WT	523	16.765	9.48534
WT	524	16.8829	9.49333
WT	525	16.9951	9.50314
WT	526	17.1182	9.50478
WT	527	17.228	9.50496
WT	528	17.3321	9.50169
WT	529	17.4173	9.51241
WT	530	17.5072	9.51495
WT	531	17.5977	9.52167
WT	532	17.6927	9.52676
WT	533	17.7912	9.53639
WT	534	17.8801	9.55202
WT	535	17.9655	9.57255
WT	536	18.034	9.58981
WT	537	18.1001	9.59399
WT	538	18.1511	9.58781
WT	539	18.2051	9.58363
WT	540	18.2445	9.5849
WT	541	18.2818	9.59508
WT	542	18.3145	9.60798
WT	543	18.3466	9.62469
WT	544	18.3663	9.63868
WT	545	18.3837	9.64922
WT	546	18.3982	9.66121
WT	547	18.4022	9.6732
WT	548	18.3973	9.69373
WT	549	18.3908	9.71481
WT	550	18.3826	9.73934
WT	551	18.3686	9.75751
WT	552	18.351	9.77477
WT	553	18.333	9.78785
WT	554	18.3154	9.8062
WT	555	18.2849	9.82873
WT	556	18.2407	9.84981
WT	557	18.1935	9.87179
WT	558	18.1393	9.8896
WT	559	18.0857	9.90976
WT	560	18.0225	9.9303
WT	561	17.9544	9.94483
WT	562	17.8855	9.95809
WT	563	17.8154	9.97063
WT	564	17.7423	9.98517
WT	565	17.6599	9.9997
WT	566	17.5725	10.015
WT	567	17.5697	10.0201
WT	568	17.5757	10.0284
WT	569	17.5848	10.0402
WT	570	17.5879	10.0686
WT	571	17.5883	10.0982
WT	572	17.5977	10.1167
WT	573	17.6097	10.1173
WT	574	17.6141	10.1142
WT	575	17.6128	10.1107
WT	576	17.6137	10.1134
WT	577	17.6284	10.1145
WT	578	17.6346	10.1151
WT	579	17.6524	10.1191
WT	580	17.6744	10.1196
WT	581	17.7009	10.1231
WT	582	17.724	10.122
WT	583	17.7436	10.1243
WT	584	17.7603	10.1305
WT	585	17.7672	10.1401
WT	586	17.7725	10.1532
WT	587	17.7892	10.1554
WT	588	17.8052	10.1587
WT	589	17.8243	10.1558
WT	590	17.8475	10.1614
WT	591	17.8821	10.1596
WT	592	17.9195	10.1543
WT	593	17.9555	10.1429
WT	594	17.9867	10.1343
WT	595	18.0118	10.1356
WT	596	18.0343	10.1327
WT	597	18.0638	10.132
WT	598	18.0986	10.1338
WT	599	18.1272	10.142
WT	600	18.1533	10.1614
WT	601	18.1773	10.1788
L	1	99.7848	1.3218
L	2	99.814	1.30712
L	3	99.8587	1.29095
L	4	99.9004	1.27738
L	5	99.9255	1.25917
L	6	99.9422	1.24486
L	7	99.9519	1.2352
L	8	99.9686	1.22627
L	9	99.9903	1.22572
L	10	100	1.22906
L	11	99.9968	1.23334
L	12	99.9753	1.23259
L	13	99.9552	1.22739
L	14	99.9335	1.22627
L	15	99.9054	1.22535
L	16	99.8654	1.2272
L	17	99.8197	1.22683
L	18	99.7721	1.22813
L	19	99.7156	1.23389
L	20	99.6439	1.24486
L	21	99.566	1.25694
L	22	99.4776	1.26382
L	23	99.3768	1.27199
L	24	99.2551	1.285
L	25	99.1213	1.29783
L	26	98.9798	1.30601
L	27	98.8217	1.31474
L	28	98.6449	1.32924
L	29	98.4431	1.34708
L	30	98.2314	1.36845
L	31	98.01	1.38927
L	32	97.7801	1.41678
L	33	97.5367	1.44577
L	34	97.2834	1.48164
L	35	97.0172	1.51398
L	36	96.7418	1.54743
L	37	96.4546	1.57884
L	38	96.1548	1.6175
L	39	95.8484	1.65746
L	40	95.5257	1.69314
L	41	95.1951	1.71656
L	42	94.8501	1.74035
L	43	94.4942	1.76674
L	44	94.1353	1.8002
L	45	93.7688	1.83421
L	46	93.4075	1.87677
L	47	93.0336	1.92658
L	48	92.6518	1.97025
L	49	92.2509	2.00519
L	50	91.84	2.03698
L	51	91.4246	2.07266
L	52	91.0046	2.11318
L	53	90.5879	2.1496
L	54	90.1571	2.19179
L	55	89.7205	2.24123
L	56	89.2743	2.29513
L	57	88.8269	2.34828
L	58	88.3753	2.40051
L	59	87.9207	2.45422
L	60	87.4691	2.50831
L	61	87.021	2.55904
L	62	86.576	2.61127
L	63	86.1047	2.65662
L	64	85.6323	2.70383
L	65	85.1606	2.74509
L	66	84.6909	2.78579
L	67	84.2112	2.8211
L	68	83.733	2.85511
L	69	83.2695	2.88188
L	70	82.8108	2.90771
L	71	82.3664	2.93559
L	72	81.9263	2.96347
L	73	81.4741	2.99506
L	74	81.0197	3.02926
L	75	80.5675	3.07108
L	76	80.1417	3.10676
L	77	79.7092	3.14783
L	78	79.2803	3.17571
L	79	78.8621	3.20285
L	80	78.4588	3.22143
L	81	78.062	3.2402
L	82	77.6719	3.25953
L	83	77.2868	3.27403
L	84	76.916	3.28741
L	85	76.5469	3.29447
L	86	76.1927	3.30432
L	87	75.8587	3.33573
L	88	75.5448	3.37718
L	89	75.2381	3.41825
L	90	74.9186	3.45096
L	91	74.609	3.47606
L	92	74.3042	3.50505
L	93	74.0222	3.54278
L	94	73.7369	3.57456
L	95	73.4682	3.59519
L	96	73.2024	3.60262
L	97	72.9593	3.62121
L	98	72.7378	3.63403
L	99	72.5326	3.64258
L	100	72.335	3.64407
L	101	72.1496	3.65708
L	102	71.981	3.67529
L	103	71.8412	3.69276
L	104	71.7158	3.70317
L	105	71.6178	3.71395
L	106	71.5242	3.72659
L	107	71.4558	3.73142
L	108	71.4022	3.73161
L	109	71.369	3.72826
L	110	71.3357	3.73309
L	111	71.3134	3.74369
L	112	71.3126	3.75038
L	113	71.3284	3.75094
L	114	71.3582	3.75409
L	115	71.3993	3.76004
L	116	71.4541	3.77472
L	117	71.5032	3.7935
L	118	71.5331	3.82137
L	119	71.5567	3.84331
L	120	71.5767	3.86728
L	121	71.6238	3.88141
L	122	71.6661	3.89702
L	123	71.7074	3.89999
L	124	71.7278	3.90966
L	125	71.7533	3.91709
L	126	71.7875	3.9353
L	127	71.8262	3.94943
L	128	71.8639	3.96281
L	129	71.8903	3.97768
L	130	71.9076	3.98214
L	131	71.9215	3.98195
L	132	71.9438	3.97972
L	133	71.9795	3.9814
L	134	72.0109	3.98734
L	135	72.0373	3.99292
L	136	72.057	4.0076
L	137	72.0815	4.02098
L	138	72.0936	4.03604
L	139	72.0997	4.04961
L	140	72.0908	4.06708
L	141	72.097	4.08064
L	142	72.0927	4.09031
L	143	72.0912	4.10109
L	144	72.0871	4.11112
L	145	72.101	4.12543
L	146	72.1206	4.14681
L	147	72.1299	4.17933
L	148	72.1332	4.20963
L	149	72.149	4.23453
L	150	72.1865	4.25498
L	151	72.2226	4.27189
L	152	72.2527	4.28453
L	153	72.2795	4.28676
L	154	72.3098	4.28583
L	155	72.3324	4.28601
L	156	72.3501	4.29029
L	157	72.3592	4.30051
L	158	72.3748	4.31445
L	159	72.3821	4.32802
L	160	72.388	4.34047
L	161	72.3966	4.35738
L	162	72.4109	4.38377
L	163	72.4339	4.41147
L	164	72.459	4.44046
L	165	72.4796	4.46592
L	166	72.5047	4.4938
L	167	72.5218	4.50978
L	168	72.5393	4.51369
L	169	72.5547	4.5174
L	170	72.5763	4.53636
L	171	72.596	4.56554
L	172	72.6027	4.59751
L	173	72.6107	4.6252
L	174	72.6181	4.65103
L	175	72.643	4.67018
L	176	72.674	4.67538
L	177	72.712	4.68114
L	178	72.7527	4.68858
L	179	72.7974	4.6962
L	180	72.8409	4.69991
L	181	72.8764	4.7001
L	182	72.9008	4.70159
L	183	72.9214	4.70382
L	184	72.9454	4.70252
L	185	72.9649	4.70791
L	186	72.995	4.70921
L	187	73.0264	4.71162
L	188	73.0612	4.70902
L	189	73.0961	4.7172
L	190	73.1186	4.71831
L	191	73.1511	4.71999
L	192	73.1775	4.71794
L	193	73.2082	4.72352
L	194	73.2381	4.72259
L	195	73.2705	4.71515
L	196	73.2994	4.70363
L	197	73.3249	4.69564
L	198	73.3502	4.68672
L	199	73.3844	4.68281
L	200	73.4124	4.68096
L	201	73.4489	4.69434
L	202	73.497	4.70121
L	203	73.5563	4.70493
L	204	73.6128	4.70252
L	205	73.6632	4.70344
L	206	73.7037	4.71292
L	207	73.7412	4.72593
L	208	73.7671	4.74024
L	209	73.7864	4.7382
L	210	73.7992	4.73634
L	211	73.8158	4.7369
L	212	73.8418	4.75158
L	213	73.8825	4.76329
L	214	73.913	4.76682
L	215	73.9445	4.76664
L	216	73.9568	4.76701
L	217	73.9869	4.7737
L	218	74.0137	4.78782
L	219	74.0551	4.81031
L	220	74.0908	4.82481
L	221	74.1306	4.82815
L	222	74.1531	4.82406
L	223	74.1791	4.8157
L	224	74.2016	4.8105
L	225	74.238	4.80251
L	226	74.2711	4.79693
L	227	74.3088	4.79433
L	228	74.341	4.79414
L	229	74.367	4.80028
L	230	74.3978	4.80176
L	231	74.425	4.78968
L	232	74.4636	4.77314
L	233	74.4843	4.7579
L	234	74.5114	4.74935
L	235	74.5322	4.74619
L	236	74.5608	4.74638
L	237	74.5897	4.74879
L	238	74.6266	4.75641
L	239	74.6633	4.7527
L	240	74.6961	4.7447
L	241	74.7289	4.72296
L	242	74.7469	4.71125
L	243	74.7577	4.70605
L	244	74.7564	4.70512
L	245	74.7764	4.69954
L	246	74.7943	4.69508
L	247	74.809	4.69062
L	248	74.8218	4.68635
L	249	74.8378	4.68114
L	250	74.8642	4.67742
L	251	74.8857	4.68319
L	252	74.9255	4.68988
L	253	74.9668	4.69359
L	254	75.0017	4.69694
L	255	75.0325	4.7001
L	256	75.0565	4.70437
L	257	75.0944	4.69824
L	258	75.121	4.69155
L	259	75.1617	4.68523
L	260	75.2099	4.68672
L	261	75.2725	4.68356
L	262	75.3204	4.67501
L	263	75.3615	4.66943
L	264	75.4018	4.66609
L	265	75.4487	4.66609
L	266	75.4925	4.65735
L	267	75.5279	4.64509
L	268	75.5702	4.63598
L	269	75.6208	4.6317
L	270	75.6728	4.62947
L	271	75.7152	4.62446
L	272	75.7512	4.61256
L	273	75.7934	4.60661
L	274	75.8293	4.60587
L	275	75.8644	4.61349
L	276	75.9066	4.61702
L	277	75.9683	4.62594
L	278	76.036	4.6291
L	279	76.0852	4.6239
L	280	76.1367	4.6107
L	281	76.1806	4.59881
L	282	76.236	4.59063
L	283	76.2889	4.58413
L	284	76.34	4.57725
L	285	76.3908	4.57316
L	286	76.435	4.56944
L	287	76.4755	4.5661
L	288	76.5097	4.56703
L	289	76.5525	4.57353
L	290	76.5976	4.5858
L	291	76.6489	4.59342
L	292	76.6969	4.58877
L	293	76.7577	4.57855
L	294	76.8155	4.56721
L	295	76.8563	4.56554
L	296	76.8918	4.56238
L	297	76.922	4.56517
L	298	76.9541	4.55606
L	299	76.9772	4.5464
L	300	76.9902	4.53487
L	301	77.0156	4.5293
L	302	77.0426	4.5293
L	303	77.0753	4.53599
L	304	77.1019	4.5371
L	305	77.127	4.52688
L	306	77.1624	4.50588
L	307	77.19	4.49603
L	308	77.2219	4.49733
L	309	77.2463	4.50588
L	310	77.2753	4.50997
L	311	77.3022	4.52112
L	312	77.326	4.53041
L	313	77.3455	4.54175
L	314	77.3585	4.54788
L	315	77.3687	4.55532
L	316	77.384	4.55383
L	317	77.4115	4.54584
L	318	77.4377	4.55346
L	319	77.4632	4.57019
L	320	77.4812	4.60104
L	321	77.5089	4.62669
L	322	77.5245	4.6462
L	323	77.529	4.66813
L	324	77.5325	4.68895
L	325	77.5407	4.71757
L	326	77.5494	4.73931
L	327	77.5466	4.75586
L	328	77.5414	4.76515
L	329	77.5282	4.77091
L	330	77.512	4.78857
L	331	77.5018	4.80585
L	332	77.5039	4.8196
L	333	77.5083	4.82128
L	334	77.5113	4.82425
L	335	77.5243	4.8263
L	336	77.5345	4.82221
L	337	77.5446	4.82146
L	338	77.5407	4.81477
L	339	77.542	4.80139
L	340	77.5416	4.7776
L	341	77.5431	4.76515
L	342	77.5438	4.76478
L	343	77.5585	4.76756
L	344	77.5842	4.77184
L	345	77.6107	4.76385
L	346	77.6226	4.75567
L	347	77.6254	4.74229
L	348	77.6449	4.72835
L	349	77.6765	4.7146
L	350	77.7198	4.69341
L	351	77.7525	4.67129
L	352	77.7923	4.65029
L	353	77.8287	4.62892
L	354	77.8763	4.60661
L	355	77.9185	4.57948
L	356	77.957	4.54584
L	357	77.9903	4.51071
L	358	78.017	4.4754
L	359	78.052	4.43377
L	360	78.0876	4.38563
L	361	78.1265	4.32802
L	362	78.1549	4.27579
L	363	78.2008	4.23732
L	364	78.2674	4.20071
L	365	78.3436	4.16539
L	366	78.401	4.1232
L	367	78.443	4.08139
L	368	78.4919	4.03176
L	369	78.5467	3.97638
L	370	78.6114	3.92136
L	371	78.6643	3.86914
L	372	78.7212	3.82435
L	373	78.7649	3.7777
L	374	78.806	3.72473
L	375	78.8459	3.6712
L	376	78.8885	3.62567
L	377	78.9379	3.58199
L	378	78.9823	3.5333
L	379	79.0318	3.48962
L	380	79.0751	3.44948
L	381	79.1145	3.40896
L	382	79.1611	3.36157
L	383	79.2175	3.31956
L	384	79.2871	3.27719
L	385	79.3613	3.24374
L	386	79.4379	3.20972
L	387	79.5005	3.18147
L	388	79.5566	3.14802
L	389	79.6083	3.10973
L	390	79.6685	3.06754
L	391	79.7263	3.02833
L	392	79.7821	2.99469
L	393	79.8365	2.96886
L	394	79.8806	2.93986
L	395	79.9302	2.90566
L	396	79.983	2.86626
L	397	80.0319	2.8224
L	398	80.0579	2.77296
L	399	80.0763	2.72817
L	400	80.1068	2.69249
L	401	80.1486	2.67279
L	402	80.1908	2.64937
L	403	80.2255	2.62632
L	404	80.2549	2.60402
L	405	80.2839	2.58098
L	406	80.3138	2.55681
L	407	80.3465	2.52615
L	408	80.3856	2.50403
L	409	80.4212	2.48098
L	410	80.4491	2.4611
L	411	80.4703	2.43731
L	412	80.4907	2.41463
L	413	80.5303	2.4007
L	414	80.566	2.3914
L	415	80.5935	2.37895
L	416	80.6164	2.36222
L	417	80.6329	2.34587
L	418	80.6573	2.33286
L	419	80.6807	2.32914
L	420	80.7095	2.32115
L	421	80.7366	2.31223
L	422	80.7496	2.30386
L	423	80.7614	2.29327
L	424	80.7744	2.28472
L	425	80.7941	2.29011
L	426	80.8153	2.31148
L	427	80.8318	2.33881
L	428	80.8461	2.35702
L	429	80.8439	2.36668
L	430	80.8478	2.38007
L	431	80.8402	2.39289
L	432	80.8485	2.40144
L	433	80.8552	2.40162
L	434	80.8665	2.40311
L	435	80.8879	2.41482
L	436	80.9056	2.43155
L	437	80.9191	2.46054
L	438	80.9193	2.49418
L	439	80.9247	2.51481
L	440	80.9448	2.51946
L	441	80.9567	2.51537
L	442	80.9643	2.515
L	443	80.9664	2.51407
L	444	80.9677	2.50849
L	445	80.9595	2.50459
L	446	80.9532	2.49957
L	447	80.9613	2.49976
L	448	80.9922	2.49232
L	449	81.0182	2.48006
L	450	81.0414	2.46184
L	451	81.0636	2.44474
L	452	81.0989	2.42709
L	453	81.1407	2.40088
L	454	81.1875	2.38025
L	455	81.2256	2.36204
L	456	81.252	2.34921
L	457	81.2611	2.34141
L	458	81.2814	2.32505
L	459	81.3089	2.31204
L	460	81.3366	2.30219
L	461	81.3607	2.29847
L	462	81.3754	2.2929
L	463	81.392	2.27747
L	464	81.3975	2.25814
L	465	81.4016	2.22915
L	466	81.4087	2.20257
L	467	81.4304	2.18752
L	468	81.4652	2.17358
L	469	81.4905	2.15927
L	470	81.5081	2.13269
L	471	81.5148	2.11522
L	472	81.5178	2.10072
L	473	81.5078	2.08381
L	474	81.4975	2.07043
L	475	81.4778	2.06114
L	476	81.4611	2.04701
L	477	81.4486	2.02211
L	478	81.4408	1.9985
L	479	81.4386	1.97899
L	480	81.4241	1.96115
L	481	81.4078	1.95167
L	482	81.4	1.95613
L	483	81.4026	1.96765
L	484	81.407	1.96412
L	485	81.3897	1.95706
L	486	81.3721	1.94758
L	487	81.3518	1.9394
L	488	81.3498	1.91747
L	489	81.3568	1.89684
L	490	81.3791	1.89981
L	491	81.4061	1.90892
L	492	81.4353	1.91896
L	493	81.4531	1.90613
L	494	81.4698	1.89628
L	495	81.4882	1.88996
L	496	81.5105	1.88365
L	497	81.5401	1.87751
L	498	81.5745	1.86766
L	499	81.6124	1.86339
L	500	81.6605	1.84982
L	501	81.7057	1.83755
L	502	81.7403	1.82566
L	503	81.7553	1.81469
L	504	81.7605	1.80094
L	505	81.7694	1.79369
L	506	81.7646	1.78403
L	507	81.7555	1.77455
L	508	81.7572	1.76191
L	509	81.7692	1.74425
L	510	81.7899	1.72102
L	511	81.8042	1.69798
L	512	81.8155	1.68645
L	513	81.8257	1.67809
L	514	81.8369	1.66285
L	515	81.8609	1.64315
L	516	81.8834	1.62679
L	517	81.909	1.62103
L	518	81.9348	1.61341
L	519	81.9707	1.61453
L	520	82.0164	1.61323
L	521	82.054	1.6188
L	522	82.0902	1.60207
L	523	82.133	1.58981
L	524	82.1752	1.56825
L	525	82.2073	1.56249
L	526	82.2307	1.5597
L	527	82.2646	1.56881
L	528	82.3207	1.5781
L	529	82.3755	1.58163
L	530	82.4342	1.58107
L	531	82.4755	1.57717
L	532	82.524	1.57531
L	533	82.5642	1.57457
L	534	82.6017	1.56862
L	535	82.6324	1.56416
L	536	82.6838	1.56304
L	537	82.7467	1.57104
L	538	82.8195	1.58126
L	539	82.882	1.59278
L	540	82.9485	1.60263
L	541	83.0106	1.61323
L	542	83.0786	1.62921
L	543	83.1468	1.64296
L	544	83.2141	1.65802
L	545	83.2756	1.66694
L	546	83.3306	1.66582
L	547	83.3841	1.65839
L	548	83.4334	1.65263
L	549	83.4821	1.653
L	550	83.5384	1.65133
L	551	83.5934	1.64333
L	552	83.6557	1.63497
L	553	83.7098	1.63237
L	554	83.7607	1.63832
L	555	83.8103	1.64203
L	556	83.8492	1.63757
L	557	83.8897	1.62995
L	558	83.9291	1.62122
L	559	83.9698	1.61155
L	560	84.0071	1.6004
L	561	84.0319	1.59724
L	562	84.0642	1.58925
L	563	84.0921	1.57698
L	564	84.1276	1.55561
L	565	84.1614	1.54
L	566	84.1975	1.5229
L	567	84.2315	1.50562
L	568	84.2536	1.48722
L	569	84.2697	1.47272
L	570	84.285	1.46101
L	571	84.3099	1.44986
L	572	84.3346	1.43685
L	573	84.3445	1.42644
L	574	84.3413	1.42402
L	575	84.3253	1.41585
L	576	84.3086	1.40377
L	577	84.2935	1.38853
L	578	84.2895	1.37663
L	579	84.2826	1.36529
L	580	84.2688	1.35526
L	581	84.256	1.33742
L	582	84.2382	1.31864
L	583	84.2276	1.29393
L	584	84.2149	1.2733
L	585	84.2106	1.25545
L	586	84.2041	1.24374
L	587	84.1935	1.23464
L	588	84.1798	1.21475
L	589	84.1586	1.1971
L	590	84.1363	1.17888
L	591	84.1088	1.16866
L	592	84.0811	1.14896
L	593	84.0601	1.12684
L	594	84.0423	1.10993
L	595	84.025	1.09079
L	596	84.0135	1.06867
L	597	83.9993	1.05157
L	598	83.9863	1.04674
L	599	83.9631	1.0393
L	600	83.9473	1.02313
L	601	83.935	1.00808
M	1	99.2973	1.69522
M	2	99.3634	1.66601
M	3	99.4366	1.63887
M	4	99.5099	1.61828
M	5	99.5799	1.59282
M	6	99.6458	1.57279
M	7	99.6973	1.55613
M	8	99.7535	1.53947
M	9	99.8162	1.52131
M	10	99.8721	1.50821
M	11	99.9105	1.49586
M	12	99.9362	1.47994
M	13	99.9601	1.46048
M	14	99.9779	1.44494
M	15	99.989	1.43801
M	16	100	1.42921
M	17	99.9957	1.42379
M	18	99.9719	1.41892
M	19	99.9294	1.42004
M	20	99.8793	1.42472
M	21	99.8167	1.43783
M	22	99.7488	1.45636
M	23	99.6612	1.47208
M	24	99.5635	1.48107
M	25	99.447	1.48724
M	26	99.3272	1.50634
M	27	99.1919	1.52506
M	28	99.0376	1.54453
M	29	98.8641	1.55969
M	30	98.6814	1.58327
M	31	98.4858	1.61304
M	32	98.2857	1.64617
M	33	98.0747	1.6838
M	34	97.8488	1.7173
M	35	97.6116	1.75268
M	36	97.3593	1.78657
M	37	97.0901	1.82737
M	38	96.8035	1.86631
M	39	96.4961	1.90974
M	40	96.1787	1.95073
M	41	95.8425	1.99491
M	42	95.4913	2.03909
M	43	95.1409	2.08532
M	44	94.7818	2.12857
M	45	94.4187	2.17611
M	46	94.0175	2.22853
M	47	93.6033	2.29086
M	48	93.1735	2.35675
M	49	92.7444	2.42002
M	50	92.3049	2.48049
M	51	91.8554	2.5344
M	52	91.4026	2.58981
M	53	90.9348	2.64709
M	54	90.4624	2.71223
M	55	89.9841	2.78168
M	56	89.5045	2.84682
M	57	89.0161	2.91234
M	58	88.5154	2.97861
M	59	88.0128	3.05311
M	60	87.5152	3.12724
M	61	87.0175	3.20399
M	62	86.5206	3.27793
M	63	86.0119	3.35337
M	64	85.4952	3.42413
M	65	84.9718	3.47542
M	66	84.454	3.5282
M	67	83.949	3.58717
M	68	83.46	3.65007
M	69	82.9692	3.7182
M	70	82.4911	3.78316
M	71	82.008	3.84456
M	72	81.529	3.90034
M	73	81.0473	3.95444
M	74	80.5668	4.00311
M	75	80.085	4.05496
M	76	79.6016	4.10513
M	77	79.123	4.1626
M	78	78.6473	4.23411
M	79	78.1816	4.30505
M	80	77.7162	4.36552
M	81	77.263	4.42635
M	82	76.8039	4.48307
M	83	76.3692	4.54166
M	84	75.9628	4.59033
M	85	75.5701	4.64836
M	86	75.1777	4.70827
M	87	74.7895	4.77622
M	88	74.4057	4.82826
M	89	74.0304	4.87206
M	90	73.647	4.92054
M	91	73.2805	4.97876
M	92	72.9241	5.03885
M	93	72.5868	5.08976
M	94	72.2736	5.13244
M	95	71.9754	5.17082
M	96	71.7098	5.20601
M	97	71.45	5.23858
M	98	71.2147	5.27097
M	99	70.9865	5.31776
M	100	70.7819	5.35165
M	101	70.5911	5.4005
M	102	70.4133	5.44693
M	103	70.2491	5.48792
M	104	70.0958	5.50215
M	105	69.973	5.50908
M	106	69.8819	5.52106
M	107	69.8139	5.53753
M	108	69.7562	5.56168
M	109	69.6962	5.59163
M	110	69.6552	5.6227
M	111	69.62	5.65153
M	112	69.6029	5.668
M	113	69.5941	5.67044
M	114	69.6026	5.67942
M	115	69.6129	5.70282
M	116	69.6385	5.74269
M	117	69.6692	5.77901
M	118	69.7209	5.81102
M	119	69.7641	5.83348
M	120	69.8006	5.85707
M	121	69.842	5.8814
M	122	69.889	5.91191
M	123	69.9376	5.9355
M	124	69.9794	5.96358
M	125	70.0179	5.98398
M	126	70.0728	6.00701
M	127	70.1269	6.02554
M	128	70.1917	6.04388
M	129	70.2321	6.06129
M	130	70.2559	6.07889
M	131	70.2815	6.0933
M	132	70.3189	6.11052
M	133	70.3714	6.13505
M	134	70.426	6.16219
M	135	70.485	6.18091
M	136	70.5404	6.18821
M	137	70.5737	6.20412
M	138	70.6037	6.22209
M	139	70.6366	6.23763
M	140	70.6767	6.24268
M	141	70.716	6.24718
M	142	70.7512	6.24643
M	143	70.7843	6.23744
M	144	70.8407	6.23819
M	145	70.9	6.25242
M	146	70.961	6.279
M	147	71.0014	6.28873
M	148	71.043	6.30202
M	149	71.0825	6.30914
M	150	71.1284	6.32243
M	151	71.1754	6.32673
M	152	71.2341	6.3359
M	153	71.2725	6.34077
M	154	71.303	6.3359
M	155	71.3187	6.33366
M	156	71.3429	6.3374
M	157	71.3657	6.34601
M	158	71.3961	6.34732
M	159	71.4256	6.34639
M	160	71.4516	6.3447
M	161	71.4818	6.34938
M	162	71.5127	6.35387
M	163	71.5561	6.35949
M	164	71.5846	6.36155
M	165	71.6106	6.36922
M	166	71.6342	6.38252
M	167	71.6868	6.39637
M	168	71.7375	6.40011
M	169	71.7912	6.39431
M	170	71.8185	6.38682
M	171	71.8573	6.39019
M	172	71.8876	6.4061
M	173	71.9187	6.42707
M	174	71.9552	6.44167
M	175	71.9934	6.44654
M	176	72.0374	6.44279
M	177	72.0699	6.44448
M	178	72.1014	6.44597
M	179	72.1272	6.45309
M	180	72.1467	6.46095
M	181	72.1562	6.46694
M	182	72.1712	6.47199
M	183	72.1907	6.47349
M	184	72.2197	6.48248
M	185	72.253	6.49221
M	186	72.2989	6.50569
M	187	72.3481	6.51523
M	188	72.3932	6.52478
M	189	72.4138	6.52628
M	190	72.4284	6.52609
M	191	72.4374	6.52871
M	192	72.4649	6.53583
M	193	72.4992	6.55005
M	194	72.5284	6.55904
M	195	72.5469	6.56484
M	196	72.5673	6.57401
M	197	72.5892	6.58337
M	198	72.6115	6.58524
M	199	72.6437	6.58524
M	200	72.6768	6.57963
M	201	72.715	6.58693
M	202	72.732	6.59067
M	203	72.7577	6.59329
M	204	72.7755	6.58955
M	205	72.7897	6.59217
M	206	72.8022	6.59404
M	207	72.8174	6.59442
M	208	72.8329	6.5903
M	209	72.8432	6.59591
M	210	72.8547	6.60977
M	211	72.8726	6.61763
M	212	72.893	6.61688
M	213	72.9106	6.61276
M	214	72.9308	6.60658
M	215	72.9595	6.60284
M	216	72.9894	6.60228
M	217	73.0199	6.61033
M	218	73.0418	6.62025
M	219	73.0701	6.62886
M	220	73.093	6.62437
M	221	73.1197	6.61763
M	222	73.1489	6.60509
M	223	73.1856	6.59198
M	224	73.235	6.57963
M	225	73.2837	6.57532
M	226	73.3307	6.58524
M	227	73.355	6.59479
M	228	73.3807	6.59723
M	229	73.3973	6.59273
M	230	73.4286	6.58393
M	231	73.4604	6.57645
M	232	73.4973	6.56278
M	233	73.5212	6.56503
M	234	73.546	6.57289
M	235	73.577	6.58768
M	236	73.6268	6.59891
M	237	73.6609	6.59685
M	238	73.6923	6.59498
M	239	73.7124	6.59011
M	240	73.7466	6.59367
M	241	73.7916	6.60003
M	242	73.8324	6.60696
M	243	73.8588	6.60733
M	244	73.8818	6.6034
M	245	73.9065	6.59142
M	246	73.937	6.58581
M	247	73.946	6.58543
M	248	73.9595	6.58543
M	249	73.9845	6.58749
M	250	74.0345	6.58524
M	251	74.0881	6.58712
M	252	74.1321	6.58468
M	253	74.1689	6.58244
M	254	74.1976	6.57345
M	255	74.2169	6.56727
M	256	74.2331	6.57289
M	257	74.2558	6.58543
M	258	74.2846	6.58936
M	259	74.3159	6.58487
M	260	74.3505	6.58393
M	261	74.393	6.59067
M	262	74.4417	6.59685
M	263	74.4956	6.59648
M	264	74.5532	6.60864
M	265	74.5911	6.61145
M	266	74.6118	6.61314
M	267	74.632	6.60097
M	268	74.6642	6.59535
M	269	74.6991	6.58599
M	270	74.7326	6.58056
M	271	74.7605	6.57832
M	272	74.7812	6.57682
M	273	74.7887	6.55979
M	274	74.8063	6.53957
M	275	74.8307	6.52796
M	276	74.8709	6.52385
M	277	74.9007	6.51467
M	278	74.9287	6.50438
M	279	74.9477	6.49726
M	280	74.9763	6.50082
M	281	75.0218	6.50269
M	282	75.069	6.49745
M	283	75.1114	6.48678
M	284	75.1416	6.47761
M	285	75.1691	6.47536
M	286	75.1912	6.48416
M	287	75.2086	6.48491
M	288	75.2198	6.47742
M	289	75.2445	6.45833
M	290	75.2681	6.44522
M	291	75.3013	6.44391
M	292	75.3248	6.43343
M	293	75.349	6.42014
M	294	75.3778	6.39749
M	295	75.4108	6.38102
M	296	75.4461	6.37091
M	297	75.4768	6.36529
M	298	75.4965	6.35837
M	299	75.5208	6.34901
M	300	75.5487	6.34021
M	301	75.5912	6.32636
M	302	75.6386	6.31344
M	303	75.679	6.29697
M	304	75.7112	6.29341
M	305	75.7178	6.28873
M	306	75.7258	6.28293
M	307	75.7202	6.26983
M	308	75.7196	6.25522
M	309	75.7159	6.24025
M	310	75.7232	6.23183
M	311	75.7511	6.23407
M	312	75.7797	6.23688
M	313	75.7958	6.23239
M	314	75.7979	6.22003
M	315	75.7928	6.21685
M	316	75.8031	6.2249
M	317	75.8057	6.23126
M	318	75.8175	6.22883
M	319	75.8374	6.22864
M	320	75.8568	6.22827
M	321	75.8686	6.23276
M	322	75.8696	6.23051
M	323	75.8776	6.23108
M	324	75.8812	6.23987
M	325	75.8872	6.25672
M	326	75.8954	6.27245
M	327	75.9143	6.28181
M	328	75.9291	6.28592
M	329	75.943	6.29004
M	330	75.9656	6.29379
M	331	75.9948	6.30015
M	332	76.0341	6.30764
M	333	76.0545	6.3185
M	334	76.0822	6.32224
M	335	76.1094	6.32673
M	336	76.132	6.32486
M	337	76.1492	6.32336
M	338	76.1635	6.32055
M	339	76.1936	6.31831
M	340	76.2144	6.31344
M	341	76.229	6.31475
M	342	76.2385	6.3155
M	343	76.2574	6.31325
M	344	76.2754	6.3185
M	345	76.2943	6.33122
M	346	76.3001	6.34732
M	347	76.302	6.34732
M	348	76.3115	6.34246
M	349	76.3136	6.34133
M	350	76.326	6.34695
M	351	76.3355	6.36043
M	352	76.3544	6.37952
M	353	76.3626	6.40479
M	354	76.3666	6.41752
M	355	76.3763	6.42501
M	356	76.3903	6.42651
M	357	76.3932	6.43044
M	358	76.3978	6.43399
M	359	76.3995	6.43175
M	360	76.4177	6.43025
M	361	76.4313	6.43044
M	362	76.4424	6.43643
M	363	76.4506	6.43942
M	364	76.4532	6.45084
M	365	76.4626	6.45402
M	366	76.4643	6.46188
M	367	76.4746	6.4587
M	368	76.4897	6.45983
M	369	76.5124	6.45477
M	370	76.5266	6.44672
M	371	76.5332	6.44335
M	372	76.5412	6.44017
M	373	76.5551	6.43736
M	374	76.5738	6.4325
M	375	76.5852	6.428
M	376	76.5976	6.41733
M	377	76.611	6.4003
M	378	76.6243	6.38645
M	379	76.6363	6.37465
M	380	76.6483	6.36211
M	381	76.6588	6.34807
M	382	76.6695	6.33984
M	383	76.6717	6.33029
M	384	76.6724	6.32336
M	385	76.6689	6.30595
M	386	76.6715	6.2906
M	387	76.6816	6.27226
M	388	76.6927	6.25803
M	389	76.691	6.24268
M	390	76.6863	6.2337
M	391	76.6857	6.23519
M	392	76.6917	6.23763
M	393	76.6934	6.24044
M	394	76.6968	6.24062
M	395	76.7123	6.25223
M	396	76.7352	6.25747
M	397	76.7522	6.25653
M	398	76.755	6.2541
M	399	76.7636	6.25429
M	400	76.7765	6.25653
M	401	76.7846	6.25111
M	402	76.7803	6.24324
M	403	76.7756	6.24399
M	404	76.7788	6.24961
M	405	76.7855	6.25635
M	406	76.7889	6.26009
M	407	76.7981	6.25485
M	408	76.7979	6.24605
M	409	76.7997	6.24306
M	410	76.7943	6.24362
M	411	76.7945	6.2468
M	412	76.7951	6.24212
M	413	76.7945	6.23707
M	414	76.8042	6.23051
M	415	76.8001	6.22284
M	416	76.7911	6.22621
M	417	76.7718	6.22509
M	418	76.752	6.22995
M	419	76.7382	6.2322
M	420	76.7254	6.2498
M	421	76.7264	6.26365
M	422	76.7275	6.27694
M	423	76.7226	6.28087
M	424	76.72	6.2775
M	425	76.7164	6.26758
M	426	76.7327	6.25448
M	427	76.7428	6.25354
M	428	76.761	6.25766
M	429	76.7689	6.26739
M	430	76.7795	6.27525
M	431	76.7997	6.28405
M	432	76.8173	6.29098
M	433	76.8331	6.29098
M	434	76.828	6.29603
M	435	76.8228	6.30502
M	436	76.8314	6.3082
M	437	76.8585	6.30539
M	438	76.8963	6.29697
M	439	76.921	6.29996
M	440	76.9283	6.2994
M	441	76.9355	6.30502
M	442	76.9525	6.3024
M	443	76.9875	6.30464
M	444	77.021	6.3067
M	445	77.0524	6.30502
M	446	77.0678	6.29828
M	447	77.0813	6.29285
M	448	77.0919	6.29491
M	449	77.1077	6.29716
M	450	77.1243	6.28892
M	451	77.1361	6.27975
M	452	77.1462	6.26683
M	453	77.1464	6.26346
M	454	77.1597	6.26814
M	455	77.1797	6.27582
M	456	77.2024	6.28386
M	457	77.2273	6.29004
M	458	77.2486	6.29847
M	459	77.2651	6.29603
M	460	77.278	6.29004
M	461	77.2986	6.28255
M	462	77.3284	6.279
M	463	77.3506	6.27844
M	464	77.3694	6.28368
M	465	77.381	6.28162
M	466	77.3956	6.27488
M	467	77.4081	6.2644
M	468	77.4309	6.25803
M	469	77.4435	6.25747
M	470	77.4643	6.25579
M	471	77.4845	6.26047
M	472	77.5056	6.25897
M	473	77.5199	6.2541
M	474	77.5294	6.2425
M	475	77.5433	6.23594
M	476	77.5508	6.23782
M	477	77.5526	6.23875
M	478	77.5625	6.23763
M	479	77.5807	6.23594
M	480	77.6155	6.23295
M	481	77.6402	6.23108
M	482	77.6548	6.22396
M	483	77.6537	6.21816
M	484	77.6563	6.21067
M	485	77.6803	6.19326
M	486	77.714	6.1839
M	487	77.7527	6.17492
M	488	77.7788	6.18203
M	489	77.8089	6.17623
M	490	77.8358	6.17249
M	491	77.8501	6.15938
M	492	77.863	6.14647
M	493	77.871	6.12662
M	494	77.8789	6.10903
M	495	77.8793	6.08844
M	496	77.8877	6.07627
M	497	77.8978	6.07234
M	498	77.8984	6.07271
M	499	77.8901	6.06373
M	500	77.8937	6.05062
M	501	77.9016	6.04763
M	502	77.9094	6.04594
M	503	77.913	6.03808
M	504	77.915	6.02816
M	505	77.9167	6.02311
M	506	77.9085	6.02835
M	507	77.8506	6.07571
M	508	77.8001	6.12606
M	509	77.7512	6.17323
M	510	77.6973	6.22059
M	511	77.6443	6.26047
M	512	77.5906	6.29098
M	513	77.55	6.32018
M	514	77.5182	6.34639
M	515	77.4942	6.37166
M	516	77.4618	6.38214
M	517	77.4201	6.39805
M	518	77.3877	6.41453
M	519	77.3632	6.43605
M	520	77.3533	6.44859
M	521	77.3448	6.45477
M	522	77.3499	6.45103
M	523	77.3441	6.45926
M	524	77.3402	6.46376
M	525	77.3387	6.47368
M	526	77.3443	6.47518
M	527	77.3521	6.47611
M	528	77.3651	6.46488
M	529	77.3896	6.44616
M	530	77.4238	6.42145
M	531	77.4493	6.40704
M	532	77.4755	6.38663
M	533	77.5062	6.36061
M	534	77.5429	6.3316
M	535	77.5959	6.30876
M	536	77.6496	6.29117
M	537	77.7076	6.2599
M	538	77.7606	6.22771
M	539	77.8269	6.18334
M	540	77.9083	6.12382
M	541	77.9854	6.03677
M	542	78.0638	5.94598
M	543	78.137	5.85051
M	544	78.217	5.76347
M	545	78.2965	5.68466
M	546	78.3787	5.60567
M	547	78.4635	5.53023
M	548	78.5532	5.44749
M	549	78.6499	5.36906
M	550	78.7507	5.2865
M	551	78.8564	5.20526
M	552	78.9568	5.11691
M	553	79.0526	5.02125
M	554	79.1524	4.9299
M	555	79.2686	4.83967
M	556	79.3948	4.75244
M	557	79.5211	4.66727
M	558	79.6351	4.58191
M	559	79.7471	4.50123
M	560	79.8669	4.41662
M	561	79.9977	4.3365
M	562	80.1271	4.25526
M	563	80.2536	4.1802
M	564	80.3695	4.10345
M	565	80.4915	4.0267
M	566	80.6179	3.95163
M	567	80.7523	3.87751
M	568	80.8863	3.80263
M	569	81.0134	3.72476
M	570	81.1437	3.65437
M	571	81.2736	3.59634
M	572	81.4084	3.54149
M	573	81.5402	3.48683
M	574	81.6746	3.42712
M	575	81.8064	3.35879
M	576	81.935	3.29384
M	577	82.061	3.23094
M	578	82.1817	3.17666
M	579	82.3045	3.12162
M	580	82.4275	3.07688
M	581	82.5516	3.03907
M	582	82.6725	3.00781
M	583	82.7936	2.97449
M	584	82.9179	2.94042
M	585	83.0314	2.90616
M	586	83.1439	2.87958
M	587	83.2468	2.85712
M	588	83.3591	2.84158
M	589	83.46	2.82998
M	590	83.5649	2.81762
M	591	83.6631	2.81051
M	592	83.7611	2.8019
M	593	83.8513	2.79722
M	594	83.9366	2.79029
M	595	84.0284	2.78599
M	596	84.1242	2.78617
M	597	84.2204	2.78224
M	598	84.309	2.78037
M	599	84.3898	2.77831
M	600	84.4643	2.78112
M	601	84.5297	2.79085
N	1	99.5829	1.72236
N	2	99.6199	1.64986
N	3	99.636	1.58394
N	4	99.6437	1.51971
N	5	99.6509	1.45661
N	6	99.6747	1.39614
N	7	99.7093	1.33642
N	8	99.7442	1.2889
N	9	99.787	1.24552
N	10	99.8392	1.21247
N	11	99.8856	1.18298
N	12	99.9194	1.15199
N	13	99.9502	1.13002
N	14	99.9746	1.11575
N	15	99.9985	1.11781
N	16	100	1.1304
N	17	99.9981	1.14861
N	18	99.9908	1.17678
N	19	99.985	1.20984
N	20	99.9784	1.25848
N	21	99.9546	1.3152
N	22	99.9114	1.3751
N	23	99.8526	1.43351
N	24	99.7878	1.49812
N	25	99.7172	1.57286
N	26	99.6272	1.65625
N	27	99.5222	1.74395
N	28	99.4052	1.8403
N	29	99.2832	1.94678
N	30	99.1521	2.06285
N	31	99.0009	2.17478
N	32	98.8399	2.28708
N	33	98.6523	2.39902
N	34	98.4444	2.51977
N	35	98.2067	2.64297
N	36	97.9533	2.772
N	37	97.6816	2.90872
N	38	97.3927	3.04281
N	39	97.0832	3.18517
N	40	96.7566	3.32564
N	41	96.4103	3.47607
N	42	96.0484	3.62519
N	43	95.669	3.77656
N	44	95.2709	3.93188
N	45	94.8596	4.08381
N	46	94.4325	4.23687
N	47	93.9918	4.39087
N	48	93.5292	4.55238
N	49	93.0509	4.72028
N	50	92.5579	4.88498
N	51	92.0506	5.04819
N	52	91.5313	5.2112
N	53	90.9948	5.37459
N	54	90.443	5.54286
N	55	89.8805	5.71245
N	56	89.316	5.88392
N	57	88.7428	6.04712
N	58	88.1559	6.20487
N	59	87.5502	6.36225
N	60	86.9408	6.51888
N	61	86.3256	6.67194
N	62	85.6992	6.82012
N	63	85.0504	6.95459
N	64	84.3732	7.09657
N	65	83.692	7.24099
N	66	82.9982	7.38447
N	67	82.3009	7.53115
N	68	81.5963	7.68064
N	69	80.8886	7.82582
N	70	80.1814	7.96047
N	71	79.4754	8.09682
N	72	78.7591	8.22377
N	73	78.0378	8.33758
N	74	77.2971	8.44689
N	75	76.5575	8.55187
N	76	75.8269	8.65685
N	77	75.114	8.76071
N	78	74.4259	8.85329
N	79	73.7408	8.93818
N	80	73.0583	9.01255
N	81	72.3689	9.08786
N	82	71.6856	9.15904
N	83	71.0193	9.2244
N	84	70.3671	9.28806
N	85	69.7169	9.34797
N	86	69.0579	9.40563
N	87	68.3989	9.45859
N	88	67.7695	9.50967
N	89	67.1776	9.55456
N	90	66.6052	9.59738
N	91	66.0406	9.63287
N	92	65.4843	9.67513
N	93	64.9341	9.71795
N	94	64.399	9.75231
N	95	63.8679	9.76771
N	96	63.3685	9.77429
N	97	62.8934	9.77448
N	98	62.4468	9.76997
N	99	62.0188	9.76415
N	100	61.6002	9.7525
N	101	61.1921	9.73297
N	102	60.7964	9.70442
N	103	60.4226	9.67306
N	104	60.0714	9.6417
N	105	59.7482	9.60864
N	106	59.4312	9.5677
N	107	59.1499	9.52488
N	108	58.8868	9.47512
N	109	58.6657	9.42009
N	110	58.464	9.36168
N	111	58.2762	9.29783
N	112	58.113	9.24074
N	113	57.9554	9.18101
N	114	57.8159	9.12542
N	115	57.6775	9.0796
N	116	57.552	9.0334
N	117	57.4394	8.98344
N	118	57.3316	8.92842
N	119	57.2279	8.88278
N	120	57.1295	8.85348
N	121	57.0493	8.84409
N	122	56.9913	8.83696
N	123	56.9467	8.84071
N	124	56.9244	8.84428
N	125	56.9099	8.85311
N	126	56.9116	8.85949
N	127	56.9135	8.86757
N	128	56.9201	8.87865
N	129	56.9182	8.88691
N	130	56.9071	8.90438
N	131	56.8791	8.92222
N	132	56.8692	8.94438
N	133	56.8771	8.97875
N	134	56.8955	9.01143
N	135	56.9141	9.03997
N	136	56.9276	9.05781
N	137	56.9526	9.07565
N	138	56.9768	9.10307
N	139	57.005	9.12674
N	140	57.0354	9.15059
N	141	57.0564	9.16111
N	142	57.0859	9.17726
N	143	57.1231	9.19397
N	144	57.1717	9.22271
N	145	57.2138	9.24806
N	146	57.2527	9.27792
N	147	57.294	9.30928
N	148	57.3346	9.34084
N	149	57.3761	9.36563
N	150	57.4146	9.38365
N	151	57.4495	9.39361
N	152	57.4788	9.41145
N	153	57.4998	9.42723
N	154	57.5276	9.44694
N	155	57.559	9.46366
N	156	57.6039	9.48244
N	157	57.6467	9.50141
N	158	57.6828	9.51343
N	159	57.7139	9.53221
N	160	57.7455	9.54723
N	161	57.7889	9.56921
N	162	57.8262	9.58235
N	163	57.8602	9.5908
N	164	57.8886	9.59738
N	165	57.9314	9.60695
N	166	57.9772	9.62893
N	167	58.018	9.64733
N	168	58.0514	9.66367
N	169	58.0893	9.67193
N	170	58.131	9.67945
N	171	58.1801	9.69278
N	172	58.2234	9.70536
N	173	58.2653	9.72208
N	174	58.3072	9.73917
N	175	58.3573	9.748
N	176	58.4067	9.74593
N	177	58.442	9.73729
N	178	58.4762	9.74405
N	179	58.5172	9.76509
N	180	58.5752	9.78405
N	181	58.6208	9.79551
N	182	58.6648	9.79964
N	183	58.7119	9.80584
N	184	58.766	9.81354
N	185	58.8308	9.82124
N	186	58.8821	9.82161
N	187	58.9268	9.82387
N	188	58.9623	9.81955
N	189	58.9914	9.81091
N	190	59.0376	9.8002
N	191	59.0885	9.791
N	192	59.1544	9.78218
N	193	59.2218	9.76734
N	194	59.3029	9.75551
N	195	59.385	9.74856
N	196	59.4605	9.74837
[truncated: 405 more rows]

## Sheet: Figure 4a
strain	fluorescence (a.u. 530nm)	% of cells with DiBAC4(3) fluorescence higher than in X axis
WT	1	100
WT	1.5	99.994
WT	2	99.802
WT	2.5	98.791
WT	3	95.991
WT	3.5	90.859
WT	4	83.233
WT	4.5	73.925
WT	5	63.393
WT	5.5	52.738
WT	6	42.753
WT	6.5	34.05
WT	7	26.748
WT	7.5	20.856
WT	8	16.23
WT	8.5	12.711
WT	9	10.068
WT	9.5	8.122
WT	10	6.549
WT	10.5	5.326
WT	11	4.379
WT	11.5	3.595
WT	12	2.984
WT	12.5	2.466
WT	13	2.038
WT	13.5	1.712
WT	14	1.439
WT	14.5	1.245
WT	15	1.056
WT	15.5	0.922
WT	16	0.822
WT	16.5	0.736
WT	17	0.661
WT	17.5	0.611
WT	18	0.566
WT	18.5	0.533
WT	19	0.506
WT	19.5	0.487
WT	20	0.474
WT	20.5	0.459
WT	21	0.444
WT	21.5	0.432
WT	22	0.421
WT	22.5	0.413
WT	23	0.406
WT	23.5	0.401
WT	24	0.393
WT	24.5	0.393
WT	25	0.384
WT	25.5	0.381
WT	26	0.376
WT	26.5	0.374
WT	27	0.37
WT	27.5	0.366
WT	28	0.363
WT	28.5	0.361
WT	29	0.357
WT	29.5	0.357
WT	30	0.351
WT	30.5	0.35
WT	31	0.35
WT	31.5	0.348
WT	32	0.346
WT	32.5	0.345
WT	33	0.344
WT	33.5	0.343
WT	34	0.343
WT	34.5	0.342
WT	35	0.342
WT	35.5	0.342
WT	36	0.342
WT	36.5	0.339
WT	37	0.338
WT	37.5	0.337
WT	38	0.334
WT	38.5	0.333
WT	39	0.333
WT	39.5	0.333
WT	40	0.333
WT	40.5	0.332
WT	41	0.332
WT	41.5	0.331
WT	42	0.331
WT	42.5	0.329
WT	43	0.329
WT	43.5	0.329
WT	44	0.328
WT	44.5	0.325
WT	45	0.324
WT	45.5	0.323
WT	46	0.323
WT	46.5	0.321
WT	47	0.321
WT	47.5	0.32
WT	48	0.318
WT	48.5	0.318
WT	49	0.318
WT	49.5	0.317
WT	50	0.316
WT	50.5	0.315
WT	51	0.311
WT	51.5	0.311
WT	52	0.311
WT	52.5	0.31
WT	53	0.31
WT	53.5	0.306
WT	54	0.305
WT	54.5	0.305
WT	55	0.305
WT	55.5	0.303
WT	56	0.302
WT	56.5	0.302
WT	57	0.301
WT	57.5	0.301
WT	58	0.3
WT	58.5	0.298
WT	59	0.297
WT	59.5	0.296
WT	60	0.294
WT	60.5	0.293
WT	61	0.291
WT	61.5	0.29
WT	62	0.288
WT	62.5	0.288
WT	63	0.288
WT	63.5	0.288
WT	64	0.287
WT	64.5	0.287
WT	65	0.285
WT	65.5	0.282
WT	66	0.28
WT	66.5	0.28
WT	67	0.278
WT	67.5	0.278
WT	68	0.276
WT	68.5	0.276
WT	69	0.275
WT	69.5	0.275
WT	70	0.275
WT	70.5	0.274
WT	71	0.273
WT	71.5	0.271
WT	72	0.269
WT	72.5	0.269
WT	73	0.267
WT	73.5	0.264
WT	74	0.264
WT	74.5	0.264
WT	75	0.263
WT	75.5	0.262
WT	76	0.262
WT	76.5	0.261
WT	77	0.261
WT	77.5	0.261
WT	78	0.261
WT	78.5	0.261
WT	79	0.26
WT	79.5	0.259
WT	80	0.259
WT	80.5	0.259
WT	81	0.259
WT	81.5	0.259
WT	82	0.259
WT	82.5	0.259
WT	83	0.259
WT	83.5	0.259
WT	84	0.259
WT	84.5	0.258
WT	85	0.258
WT	85.5	0.258
WT	86	0.258
WT	86.5	0.258
WT	87	0.257
WT	87.5	0.257
WT	88	0.256
WT	88.5	0.256
WT	89	0.255
WT	89.5	0.255
WT	90	0.255
WT	90.5	0.255
WT	91	0.254
WT	91.5	0.253
WT	92	0.252
WT	92.5	0.251
WT	93	0.25
WT	93.5	0.25
WT	94	0.25
WT	94.5	0.249
WT	95	0.249
WT	95.5	0.248
WT	96	0.248
WT	96.5	0.248
WT	97	0.247
WT	97.5	0.247
WT	98	0.245
WT	98.5	0.245
WT	99	0.244
WT	99.5	0.242
WT	100	0.242
WT	100.5	0.242
WT	101	0.242
WT	101.5	0.242
WT	102	0.241
WT	102.5	0.24
WT	103	0.24
WT	103.5	0.24
WT	104	0.24
WT	104.5	0.24
WT	105	0.237
WT	105.5	0.235
WT	106	0.234
WT	106.5	0.233
WT	107	0.233
WT	107.5	0.233
WT	108	0.231
WT	108.5	0.23
WT	109	0.23
WT	109.5	0.23
WT	110	0.23
WT	110.5	0.23
WT	111	0.23
WT	111.5	0.23
WT	112	0.23
WT	112.5	0.23
WT	113	0.23
WT	113.5	0.23
WT	114	0.23
WT	114.5	0.23
WT	115	0.229
WT	115.5	0.229
WT	116	0.228
WT	116.5	0.227
WT	117	0.227
WT	117.5	0.227
WT	118	0.225
WT	118.5	0.223
WT	119	0.223
WT	119.5	0.222
WT	120	0.22
WT	120.5	0.219
WT	121	0.219
WT	121.5	0.219
WT	122	0.219
WT	122.5	0.219
WT	123	0.219
WT	123.5	0.219
WT	124	0.219
WT	124.5	0.216
WT	125	0.216
WT	125.5	0.216
WT	126	0.215
WT	126.5	0.215
WT	127	0.215
WT	127.5	0.214
WT	128	0.214
WT	128.5	0.214
WT	129	0.213
WT	129.5	0.213
WT	130	0.213
WT	130.5	0.212
WT	131	0.211
WT	131.5	0.21
WT	132	0.207
WT	132.5	0.207
WT	133	0.206
WT	133.5	0.205
WT	134	0.205
WT	134.5	0.205
WT	135	0.205
WT	135.5	0.205
WT	136	0.205
WT	136.5	0.205
WT	137	0.205
WT	137.5	0.205
WT	138	0.205
WT	138.5	0.204
WT	139	0.204
WT	139.5	0.204
WT	140	0.204
WT	140.5	0.204
WT	141	0.204
WT	141.5	0.204
WT	142	0.203
WT	142.5	0.203
WT	143	0.201
WT	143.5	0.2
WT	144	0.2
WT	144.5	0.199
WT	145	0.198
WT	145.5	0.197
WT	146	0.197
WT	146.5	0.197
WT	147	0.196
WT	147.5	0.196
WT	148	0.195
WT	148.5	0.195
WT	149	0.194
WT	149.5	0.194
WT	150	0.193
WT	150.5	0.193
WT	151	0.192
WT	151.5	0.192
WT	152	0.192
WT	152.5	0.192
WT	153	0.192
WT	153.5	0.191
WT	154	0.19
WT	154.5	0.189
WT	155	0.189
WT	155.5	0.189
WT	156	0.187
WT	156.5	0.187
WT	157	0.187
WT	157.5	0.185
WT	158	0.185
WT	158.5	0.185
WT	159	0.183
WT	159.5	0.182
WT	160	0.182
WT	160.5	0.182
WT	161	0.181
WT	161.5	0.181
WT	162	0.181
WT	162.5	0.181
WT	163	0.181
WT	163.5	0.181
WT	164	0.181
WT	164.5	0.181
WT	165	0.181
WT	165.5	0.181
WT	166	0.181
WT	166.5	0.181
WT	167	0.181
WT	167.5	0.181
WT	168	0.181
WT	168.5	0.181
WT	169	0.181
WT	169.5	0.181
WT	170	0.181
WT	170.5	0.18
WT	171	0.18
WT	171.5	0.18
WT	172	0.18
WT	172.5	0.18
WT	173	0.179
WT	173.5	0.179
WT	174	0.178
WT	174.5	0.178
WT	175	0.178
WT	175.5	0.178
WT	176	0.178
WT	176.5	0.178
WT	177	0.178
WT	177.5	0.178
WT	178	0.178
WT	178.5	0.176
WT	179	0.176
WT	179.5	0.176
WT	180	0.176
WT	180.5	0.175
WT	181	0.175
WT	181.5	0.175
WT	182	0.175
WT	182.5	0.175
WT	183	0.174
WT	183.5	0.173
WT	184	0.173
WT	184.5	0.173
WT	185	0.173
WT	185.5	0.172
WT	186	0.172
WT	186.5	0.172
WT	187	0.171
WT	187.5	0.171
WT	188	0.17
WT	188.5	0.17
WT	189	0.17
WT	189.5	0.169
WT	190	0.169
WT	190.5	0.169
WT	191	0.169
WT	191.5	0.169
WT	192	0.169
WT	192.5	0.169
WT	193	0.169
WT	193.5	0.168
WT	194	0.168
WT	194.5	0.168
WT	195	0.168
WT	195.5	0.168
WT	196	0.168
WT	196.5	0.167
WT	197	0.165
WT	197.5	0.165
WT	198	0.164
WT	198.5	0.164
WT	199	0.164
WT	199.5	0.164
WT	200	0.164
WT	200.5	0.163
WT	201	0.163
WT	201.5	0.163
WT	202	0.163
WT	202.5	0.163
WT	203	0.163
WT	203.5	0.163
WT	204	0.163
WT	204.5	0.162
WT	205	0.162
WT	205.5	0.162
WT	206	0.162
WT	206.5	0.162
WT	207	0.162
WT	207.5	0.162
WT	208	0.162
WT	208.5	0.162
WT	209	0.162
WT	209.5	0.162
WT	210	0.162
WT	210.5	0.162
WT	211	0.162
WT	211.5	0.162
WT	212	0.162
WT	212.5	0.162
WT	213	0.162
WT	213.5	0.162
WT	214	0.161
WT	214.5	0.161
WT	215	0.161
WT	215.5	0.161
WT	216	0.16
WT	216.5	0.16
WT	217	0.16
WT	217.5	0.159
WT	218	0.159
WT	218.5	0.159
WT	219	0.158
WT	219.5	0.158
WT	220	0.158
WT	220.5	0.158
WT	221	0.158
WT	221.5	0.158
WT	222	0.157
WT	222.5	0.157
WT	223	0.157
WT	223.5	0.157
WT	224	0.156
WT	224.5	0.156
WT	225	0.156
WT	225.5	0.156
WT	226	0.156
WT	226.5	0.156
WT	227	0.156
WT	227.5	0.156
WT	228	0.156
WT	228.5	0.156
WT	229	0.156
WT	229.5	0.156
WT	230	0.156
WT	230.5	0.156
WT	231	0.156
WT	231.5	0.156
WT	232	0.156
WT	232.5	0.156
WT	233	0.156
WT	233.5	0.156
WT	234	0.156
WT	234.5	0.156
WT	235	0.156
WT	235.5	0.156
WT	236	0.156
WT	236.5	0.156
WT	237	0.156
WT	237.5	0.156
WT	238	0.156
WT	238.5	0.156
WT	239	0.155
WT	239.5	0.155
WT	240	0.154
WT	240.5	0.154
WT	241	0.154
WT	241.5	0.153
WT	242	0.153
WT	242.5	0.152
WT	243	0.152
WT	243.5	0.151
WT	244	0.151
WT	244.5	0.151
WT	245	0.151
WT	245.5	0.151
WT	246	0.151
WT	246.5	0.151
WT	247	0.151
WT	247.5	0.151
WT	248	0.151
WT	248.5	0.151
WT	249	0.151
WT	249.5	0.15
WT	250	0.15
WT	250.5	0.15
WT	251	0.15
WT	251.5	0.15
WT	252	0.15
WT	252.5	0.15
WT	253	0.15
WT	253.5	0.15
WT	254	0.15
WT	254.5	0.15
WT	255	0.15
WT	255.5	0.15
WT	256	0.149
WT	256.5	0.149
WT	257	0.149
WT	257.5	0.148
WT	258	0.148
WT	258.5	0.148
WT	259	0.148
WT	259.5	0.148
WT	260	0.148
WT	260.5	0.148
WT	261	0.148
WT	261.5	0.148
WT	262	0.148
WT	262.5	0.147
WT	263	0.146
WT	263.5	0.146
WT	264	0.146
WT	264.5	0.146
WT	265	0.146
WT	265.5	0.146
WT	266	0.144
WT	266.5	0.144
WT	267	0.144
WT	267.5	0.144
WT	268	0.144
WT	268.5	0.144
WT	269	0.144
WT	269.5	0.143
WT	270	0.142
WT	270.5	0.142
WT	271	0.142
WT	271.5	0.142
WT	272	0.142
WT	272.5	0.142
WT	273	0.142
WT	273.5	0.142
WT	274	0.142
WT	274.5	0.142
WT	275	0.142
WT	275.5	0.142
WT	276	0.142
WT	276.5	0.142
WT	277	0.142
WT	277.5	0.142
WT	278	0.142
WT	278.5	0.14
WT	279	0.14
WT	279.5	0.14
WT	280	0.14
WT	280.5	0.139
WT	281	0.139
WT	281.5	0.139
WT	282	0.139
WT	282.5	0.138
WT	283	0.138
WT	283.5	0.138
WT	284	0.138
WT	284.5	0.138
WT	285	0.138
WT	285.5	0.138
WT	286	0.137
WT	286.5	0.137
WT	287	0.137
WT	287.5	0.137
WT	288	0.137
WT	288.5	0.137
WT	289	0.137
WT	289.5	0.136
WT	290	0.136
WT	290.5	0.136
WT	291	0.136
WT	291.5	0.136
WT	292	0.136
WT	292.5	0.136
WT	293	0.136
WT	293.5	0.136
WT	294	0.136
WT	294.5	0.136
WT	295	0.136
WT	295.5	0.136
WT	296	0.136
WT	296.5	0.136
WT	297	0.136
WT	297.5	0.136
WT	298	0.136
WT	298.5	0.136
WT	299	0.136
WT	299.5	0.136
WT	300	0.136
WT	300.5	0.136
WT	301	0.136
WT	301.5	0.136
WT	302	0.136
WT	302.5	0.136
WT	303	0.136
WT	303.5	0.136
WT	304	0.136
WT	304.5	0.136
WT	305	0.135
WT	305.5	0.135
WT	306	0.135
WT	306.5	0.135
WT	307	0.135
WT	307.5	0.135
WT	308	0.135
WT	308.5	0.135
WT	309	0.135
WT	309.5	0.135
WT	310	0.134
WT	310.5	0.134
WT	311	0.134
WT	311.5	0.134
WT	312	0.134
WT	312.5	0.134
WT	313	0.134
WT	313.5	0.134
WT	314	0.134
WT	314.5	0.134
WT	315	0.134
WT	315.5	0.134
WT	316	0.134
WT	316.5	0.134
WT	317	0.134
WT	317.5	0.134
WT	318	0.134
WT	318.5	0.134
WT	319	0.134
WT	319.5	0.134
WT	320	0.134
WT	320.5	0.134
WT	321	0.133
WT	321.5	0.133
WT	322	0.133
WT	322.5	0.133
WT	323	0.133
WT	323.5	0.133
WT	324	0.133
WT	324.5	0.133
WT	325	0.133
WT	325.5	0.133
WT	326	0.133
WT	326.5	0.132
WT	327	0.132
WT	327.5	0.132
WT	328	0.132
WT	328.5	0.132
WT	329	0.132
WT	329.5	0.132
WT	330	0.132
WT	330.5	0.132
WT	331	0.132
WT	331.5	0.132
WT	332	0.132
WT	332.5	0.132
WT	333	0.132
WT	333.5	0.132
WT	334	0.132
WT	334.5	0.132
WT	335	0.132
WT	335.5	0.132
WT	336	0.132
WT	336.5	0.132
WT	337	0.132
WT	337.5	0.132
WT	338	0.132
WT	338.5	0.132
WT	339	0.132
WT	339.5	0.132
WT	340	0.132
WT	340.5	0.131
WT	341	0.131
WT	341.5	0.131
WT	342	0.131
WT	342.5	0.131
WT	343	0.131
WT	343.5	0.131
WT	344	0.131
WT	344.5	0.131
WT	345	0.131
WT	345.5	0.131
WT	346	0.131
WT	346.5	0.131
WT	347	0.131
WT	347.5	0.131
WT	348	0.131
WT	348.5	0.131
WT	349	0.131
WT	349.5	0.131
WT	350	0.131
WT	350.5	0.131
WT	351	0.131
WT	351.5	0.131
WT	352	0.131
WT	352.5	0.131
WT	353	0.131
WT	353.5	0.131
WT	354	0.131
WT	354.5	0.131
WT	355	0.131
WT	355.5	0.131
WT	356	0.131
WT	356.5	0.131
WT	357	0.131
WT	357.5	0.131
WT	358	0.131
WT	358.5	0.131
WT	359	0.131
WT	359.5	0.13
WT	360	0.13
WT	360.5	0.129
WT	361	0.129
WT	361.5	0.129
WT	362	0.129
WT	362.5	0.129
WT	363	0.129
WT	363.5	0.129
WT	364	0.129
WT	364.5	0.129
WT	365	0.129
WT	365.5	0.129
WT	366	0.129
WT	366.5	0.129
WT	367	0.129
WT	367.5	0.129
WT	368	0.129
WT	368.5	0.129
WT	369	0.129
WT	369.5	0.129
WT	370	0.129
WT	370.5	0.129
WT	371	0.129
WT	371.5	0.129
WT	372	0.129
WT	372.5	0.129
WT	373	0.129
WT	373.5	0.129
WT	374	0.129
WT	374.5	0.129
WT	375	0.129
WT	375.5	0.129
WT	376	0.129
WT	376.5	0.129
WT	377	0.129
WT	377.5	0.129
WT	378	0.129
WT	378.5	0.129
WT	379	0.129
WT	379.5	0.129
WT	380	0.129
WT	380.5	0.129
WT	381	0.129
WT	381.5	0.128
WT	382	0.128
WT	382.5	0.128
WT	383	0.128
WT	383.5	0.128
WT	384	0.128
WT	384.5	0.128
WT	385	0.128
WT	385.5	0.128
WT	386	0.128
WT	386.5	0.128
WT	387	0.128
WT	387.5	0.128
WT	388	0.128
WT	388.5	0.128
WT	389	0.127
WT	389.5	0.127
WT	390	0.126
WT	390.5	0.126
WT	391	0.126
WT	391.5	0.126
WT	392	0.126
WT	392.5	0.126
WT	393	0.126
WT	393.5	0.126
WT	394	0.126
WT	394.5	0.126
WT	395	0.126
WT	395.5	0.125
WT	396	0.125
WT	396.5	0.125
WT	397	0.125
WT	397.5	0.125
WT	398	0.125
WT	398.5	0.125
WT	399	0.125
WT	399.5	0.125
WT	400	0.125
WT	400.5	0.125
WT	401	0.125
WT	401.5	0.125
WT	402	0.125
WT	402.5	0.125
WT	403	0.125
WT	403.5	0.125
WT	404	0.125
WT	404.5	0.125
WT	405	0.125
WT	405.5	0.125
WT	406	0.124
WT	406.5	0.124
WT	407	0.124
WT	407.5	0.124
WT	408	0.124
WT	408.5	0.123
WT	409	0.123
WT	409.5	0.123
WT	410	0.123
WT	410.5	0.123
WT	411	0.123
WT	411.5	0.122
WT	412	0.122
WT	412.5	0.122
WT	413	0.122
WT	413.5	0.122
WT	414	0.122
WT	414.5	0.122
WT	415	0.122
WT	415.5	0.122
WT	416	0.122
WT	416.5	0.122
WT	417	0.122
WT	417.5	0.122
WT	418	0.122
WT	418.5	0.122
WT	419	0.122
WT	419.5	0.122
WT	420	0.122
WT	420.5	0.122
WT	421	0.121
WT	421.5	0.121
WT	422	0.121
WT	422.5	0.121
WT	423	0.121
WT	423.5	0.121
WT	424	0.121
WT	424.5	0.121
WT	425	0.121
WT	425.5	0.121
WT	426	0.121
WT	426.5	0.121
WT	427	0.121
WT	427.5	0.121
WT	428	0.121
WT	428.5	0.121
WT	429	0.121
WT	429.5	0.121
WT	430	0.121
WT	430.5	0.121
WT	431	0.121
WT	431.5	0.121
WT	432	0.121
WT	432.5	0.121
WT	433	0.121
WT	433.5	0.121
WT	434	0.121
WT	434.5	0.121
WT	435	0.121
WT	435.5	0.121
WT	436	0.121
WT	436.5	0.121
WT	437	0.121
WT	437.5	0.12
WT	438	0.12
WT	438.5	0.12
WT	439	0.12
WT	439.5	0.12
WT	440	0.12
WT	440.5	0.12
WT	441	0.12
WT	441.5	0.119
WT	442	0.119
WT	442.5	0.119
WT	443	0.118
WT	443.5	0.117
WT	444	0.117
WT	444.5	0.117
WT	445	0.117
WT	445.5	0.117
WT	446	0.117
WT	446.5	0.117
WT	447	0.117
WT	447.5	0.117
WT	448	0.117
WT	448.5	0.117
WT	449	0.117
WT	449.5	0.117
WT	450	0.117
WT	450.5	0.117
WT	451	0.117
WT	451.5	0.117
WT	452	0.117
WT	452.5	0.117
WT	453	0.117
WT	453.5	0.117
WT	454	0.117
WT	454.5	0.117
WT	455	0.117
WT	455.5	0.117
WT	456	0.117
WT	456.5	0.117
WT	457	0.117
WT	457.5	0.117
WT	458	0.117
WT	458.5	0.117
WT	459	0.116
WT	459.5	0.116
WT	460	0.116
WT	460.5	0.116
WT	461	0.116
WT	461.5	0.115
WT	462	0.115
WT	462.5	0.115
WT	463	0.115
WT	463.5	0.115
WT	464	0.115
WT	464.5	0.115
WT	465	0.115
WT	465.5	0.115
WT	466	0.115
WT	466.5	0.115
WT	467	0.115
WT	467.5	0.115
WT	468	0.114
WT	468.5	0.114
WT	469	0.114
WT	469.5	0.114
WT	470	0.114
WT	470.5	0.114
WT	471	0.113
WT	471.5	0.113
WT	472	0.113
WT	472.5	0.113
WT	473	0.113
WT	473.5	0.113
WT	474	0.113
WT	474.5	0.113
WT	475	0.113
WT	475.5	0.113
WT	476	0.113
WT	476.5	0.113
WT	477	0.113
WT	477.5	0.113
WT	478	0.113
WT	478.5	0.113
WT	479	0.113
WT	479.5	0.113
WT	480	0.113
WT	480.5	0.113
WT	481	0.113
WT	481.5	0.113
WT	482	0.113
WT	482.5	0.113
WT	483	0.113
WT	483.5	0.113
WT	484	0.112
WT	484.5	0.112
WT	485	0.112
WT	485.5	0.112
WT	486	0.112
WT	486.5	0.112
WT	487	0.112
WT	487.5	0.112
WT	488	0.112
WT	488.5	0.112
WT	489	0.111
WT	489.5	0.111
WT	490	0.111
WT	490.5	0.111
WT	491	0.111
WT	491.5	0.111
WT	492	0.111
WT	492.5	0.111
WT	493	0.111
WT	493.5	0.111
WT	494	0.111
WT	494.5	0.111
WT	495	0.111
WT	495.5	0.111
WT	496	0.111
WT	496.5	0.11
WT	497	0.11
WT	497.5	0.11
WT	498	0.11
WT	498.5	0.11
WT	499	0.11
WT	499.5	0.109
WT	500	0.109
WT	500.5	0.109
WT	501	0.109
WT	501.5	0.108
WT	502	0.108
WT	502.5	0.108
WT	503	0.108
WT	503.5	0.107
WT	504	0.107
WT	504.5	0.107
WT	505	0.107
WT	505.5	0.107
WT	506	0.107
WT	506.5	0.107
WT	507	0.106
WT	507.5	0.105
WT	508	0.105
WT	508.5	0.105
WT	509	0.105
WT	509.5	0.105
WT	510	0.105
WT	510.5	0.105
WT	511	0.105
WT	511.5	0.105
WT	512	0.105
WT	512.5	0.105
WT	513	0.105
WT	513.5	0.105
WT	514	0.105
WT	514.5	0.105
WT	515	0.105
WT	515.5	0.105
WT	516	0.105
WT	516.5	0.105
WT	517	0.105
WT	517.5	0.104
WT	518	0.104
WT	518.5	0.104
WT	519	0.104
WT	519.5	0.104
WT	520	0.104
WT	520.5	0.104
WT	521	0.104
WT	521.5	0.104
WT	522	0.104
WT	522.5	0.104
WT	523	0.104
WT	523.5	0.104
WT	524	0.104
WT	524.5	0.104
WT	525	0.104
WT	525.5	0.104
WT	526	0.104
WT	526.5	0.104
WT	527	0.104
WT	527.5	0.103
WT	528	0.103
WT	528.5	0.103
WT	529	0.103
WT	529.5	0.103
WT	530	0.103
WT	530.5	0.103
WT	531	0.103
WT	531.5	0.103
WT	532	0.103
WT	532.5	0.103
WT	533	0.103
WT	533.5	0.103
WT	534	0.103
WT	534.5	0.103
WT	535	0.103
WT	535.5	0.103
WT	536	0.103
WT	536.5	0.103
WT	537	0.103
WT	537.5	0.103
WT	538	0.103
WT	538.5	0.103
WT	539	0.103
WT	539.5	0.103
WT	540	0.103
WT	540.5	0.102
WT	541	0.102
WT	541.5	0.102
WT	542	0.102
WT	542.5	0.102
WT	543	0.102
WT	543.5	0.102
WT	544	0.102
WT	544.5	0.102
WT	545	0.102
WT	545.5	0.102
WT	546	0.102
WT	546.5	0.102
WT	547	0.102
WT	547.5	0.102
WT	548	0.102
WT	548.5	0.102
WT	549	0.102
WT	549.5	0.102
WT	550	0.102
WT	550.5	0.102
WT	551	0.102
WT	551.5	0.102
WT	552	0.102
WT	552.5	0.102
WT	553	0.101
WT	553.5	0.101
WT	554	0.101
WT	554.5	0.101
WT	555	0.101
WT	555.5	0.101
WT	556	0.101
WT	556.5	0.101
WT	557	0.101
WT	557.5	0.101
WT	558	0.101
WT	558.5	0.101
WT	559	0.101
WT	559.5	0.101
WT	560	0.101
WT	560.5	0.101
WT	561	0.101
WT	561.5	0.101
WT	562	0.101
WT	562.5	0.1
WT	563	0.1
WT	563.5	0.1
WT	564	0.1
WT	564.5	0.1
WT	565	0.1
WT	565.5	0.1
WT	566	0.1
WT	566.5	0.1
WT	567	0.1
WT	567.5	0.1
WT	568	0.1
WT	568.5	0.1
WT	569	0.1
WT	569.5	0.1
WT	570	0.1
WT	570.5	0.1
WT	571	0.1
WT	571.5	0.1
WT	572	0.1
WT	572.5	0.1
WT	573	0.1
WT	573.5	0.1
WT	574	0.1
WT	574.5	0.1
WT	575	0.1
WT	575.5	0.1
WT	576	0.1
WT	576.5	0.1
WT	577	0.099
WT	577.5	0.098
WT	578	0.098
WT	578.5	0.098
WT	579	0.098
WT	579.5	0.098
WT	580	0.098
WT	580.5	0.098
WT	581	0.098
WT	581.5	0.098
WT	582	0.098
WT	582.5	0.098
WT	583	0.098
WT	583.5	0.098
WT	584	0.098
WT	584.5	0.098
WT	585	0.098
WT	585.5	0.098
WT	586	0.098
WT	586.5	0.098
WT	587	0.097
WT	587.5	0.097
WT	588	0.097
WT	588.5	0.097
WT	589	0.097
WT	589.5	0.097
WT	590	0.097
WT	590.5	0.097
WT	591	0.097
WT	591.5	0.097
WT	592	0.097
WT	592.5	0.097
WT	593	0.097
WT	593.5	0.097
WT	594	0.097
WT	594.5	0.097
WT	595	0.097
WT	595.5	0.097
WT	596	0.097
WT	596.5	0.097
WT	597	0.097
WT	597.5	0.097
WT	598	0.097
WT	598.5	0.097
WT	599	0.097
WT	599.5	0.097
WT	600	0.097
WT	600.5	0.097
WT	601	0.097
WT	601.5	0.097
WT	602	0.097
WT	602.5	0.097
WT	603	0.097
WT	603.5	0.097
WT	604	0.096
WT	604.5	0.096
WT	605	0.096
WT	605.5	0.096
WT	606	0.096
WT	606.5	0.096
WT	607	0.096
WT	607.5	0.096
WT	608	0.096
WT	608.5	0.096
WT	609	0.096
WT	609.5	0.096
WT	610	0.096
WT	610.5	0.096
WT	611	0.096
WT	611.5	0.096
WT	612	0.096
WT	612.5	0.096
WT	613	0.096
WT	613.5	0.096
WT	614	0.096
WT	614.5	0.096
WT	615	0.096
WT	615.5	0.096
WT	616	0.096
WT	616.5	0.096
WT	617	0.096
WT	617.5	0.096
WT	618	0.096
WT	618.5	0.096
WT	619	0.096
WT	619.5	0.096
WT	620	0.096
WT	620.5	0.096
WT	621	0.096
WT	621.5	0.096
WT	622	0.096
WT	622.5	0.096
WT	623	0.096
WT	623.5	0.096
WT	624	0.096
WT	624.5	0.096
WT	625	0.096
WT	625.5	0.096
WT	626	0.096
WT	626.5	0.096
WT	627	0.096
WT	627.5	0.096
WT	628	0.096
WT	628.5	0.096
WT	629	0.095
WT	629.5	0.095
WT	630	0.095
WT	630.5	0.095
WT	631	0.095
WT	631.5	0.095
WT	632	0.095
WT	632.5	0.095
WT	633	0.095
WT	633.5	0.095
WT	634	0.095
WT	634.5	0.095
WT	635	0.095
WT	635.5	0.095
WT	636	0.095
WT	636.5	0.095
WT	637	0.095
WT	637.5	0.095
WT	638	0.095
WT	638.5	0.095
WT	639	0.094
WT	639.5	0.094
WT	640	0.094
WT	640.5	0.094
WT	641	0.094
WT	641.5	0.094
WT	642	0.094
WT	642.5	0.094
WT	643	0.094
WT	643.5	0.094
WT	644	0.094
WT	644.5	0.094
WT	645	0.094
WT	645.5	0.094
WT	646	0.094
WT	646.5	0.094
WT	647	0.094
WT	647.5	0.094
WT	648	0.094
WT	648.5	0.094
WT	649	0.094
WT	649.5	0.093
WT	650	0.093
WT	650.5	0.093
WT	651	0.093
WT	651.5	0.093
WT	652	0.093
WT	652.5	0.093
WT	653	0.092
WT	653.5	0.092
WT	654	0.092
WT	654.5	0.092
WT	655	0.092
WT	655.5	0.092
WT	656	0.092
WT	656.5	0.092
WT	657	0.092
WT	657.5	0.092
WT	658	0.092
WT	658.5	0.092
WT	659	0.092
WT	659.5	0.092
WT	660	0.092
WT	660.5	0.092
WT	661	0.092
WT	661.5	0.092
WT	662	0.092
WT	662.5	0.092
WT	663	0.092
WT	663.5	0.092
WT	664	0.092
WT	664.5	0.092
WT	665	0.092
WT	665.5	0.092
WT	666	0.092
WT	666.5	0.092
WT	667	0.092
WT	667.5	0.092
WT	668	0.092
WT	668.5	0.092
WT	669	0.092
WT	669.5	0.092
WT	670	0.092
WT	670.5	0.092
WT	671	0.092
WT	671.5	0.092
WT	672	0.092
WT	672.5	0.092
WT	673	0.092
WT	673.5	0.092
WT	674	0.092
WT	674.5	0.092
WT	675	0.092
WT	675.5	0.092
WT	676	0.092
WT	676.5	0.092
WT	677	0.091
WT	677.5	0.089
WT	678	0.089
WT	678.5	0.089
WT	679	0.089
WT	679.5	0.089
WT	680	0.089
WT	680.5	0.089
WT	681	0.089
WT	681.5	0.089
WT	682	0.089
WT	682.5	0.088
WT	683	0.088
WT	683.5	0.088
WT	684	0.088
WT	684.5	0.088
WT	685	0.088
WT	685.5	0.088
WT	686	0.088
WT	686.5	0.087
WT	687	0.087
WT	687.5	0.087
WT	688	0.087
WT	688.5	0.087
WT	689	0.087
WT	689.5	0.087
WT	690	0.087
WT	690.5	0.087
WT	691	0.087
WT	691.5	0.087
WT	692	0.087
WT	692.5	0.087
WT	693	0.087
WT	693.5	0.087
WT	694	0.087
WT	694.5	0.087
WT	695	0.087
WT	695.5	0.086
WT	696	0.086
WT	696.5	0.086
WT	697	0.086
WT	697.5	0.086
WT	698	0.086
WT	698.5	0.086
WT	699	0.086
WT	699.5	0.086
WT	700	0.086
WT	700.5	0.086
WT	701	0.086
WT	701.5	0.086
WT	702	0.086
WT	702.5	0.086
WT	703	0.086
WT	703.5	0.086
WT	704	0.086
WT	704.5	0.086
WT	705	0.086
WT	705.5	0.086
WT	706	0.086
WT	706.5	0.086
WT	707	0.086
WT	707.5	0.086
WT	708	0.086
WT	708.5	0.086
WT	709	0.086
WT	709.5	0.086
WT	710	0.086
WT	710.5	0.086
WT	711	0.086
WT	711.5	0.086
WT	712	0.086
WT	712.5	0.086
WT	713	0.086
WT	713.5	0.086
WT	714	0.086
WT	714.5	0.086
WT	715	0.086
WT	715.5	0.086
WT	716	0.086
WT	716.5	0.086
WT	717	0.086
WT	717.5	0.086
WT	718	0.086
WT	718.5	0.086
WT	719	0.085
WT	719.5	0.085
WT	720	0.085
WT	720.5	0.085
WT	721	0.085
WT	721.5	0.085
WT	722	0.085
WT	722.5	0.085
WT	723	0.085
WT	723.5	0.085
WT	724	0.085
WT	724.5	0.085
WT	725	0.085
WT	725.5	0.085
WT	726	0.085
WT	726.5	0.085
WT	727	0.085
WT	727.5	0.085
WT	728	0.085
WT	728.5	0.085
WT	729	0.085
WT	729.5	0.085
WT	730	0.085
WT	730.5	0.085
WT	731	0.085
WT	731.5	0.085
WT	732	0.085
WT	732.5	0.085
WT	733	0.085
WT	733.5	0.085
WT	734	0.085
WT	734.5	0.084
WT	735	0.084
WT	735.5	0.084
WT	736	0.084
WT	736.5	0.084
WT	737	0.084
WT	737.5	0.084
WT	738	0.084
WT	738.5	0.084
WT	739	0.084
WT	739.5	0.084
WT	740	0.084
WT	740.5	0.082
WT	741	0.082
WT	741.5	0.082
WT	742	0.082
WT	742.5	0.082
WT	743	0.082
WT	743.5	0.082
WT	744	0.082
WT	744.5	0.082
WT	745	0.082
WT	745.5	0.082
WT	746	0.082
WT	746.5	0.082
WT	747	0.082
WT	747.5	0.082
WT	748	0.082
WT	748.5	0.081
WT	749	0.081
WT	749.5	0.081
WT	750	0.08
WT	750.5	0.08
WT	751	0.08
WT	751.5	0.08
WT	752	0.08
WT	752.5	0.08
WT	753	0.08
WT	753.5	0.08
WT	754	0.08
WT	754.5	0.08
WT	755	0.08
WT	755.5	0.08
WT	756	0.08
WT	756.5	0.08
WT	757	0.08
WT	757.5	0.08
WT	758	0.079
WT	758.5	0.079
WT	759	0.079
WT	759.5	0.079
WT	760	0.079
WT	760.5	0.079
WT	761	0.079
WT	761.5	0.079
WT	762	0.079
WT	762.5	0.079
WT	763	0.079
WT	763.5	0.078
WT	764	0.078
WT	764.5	0.078
WT	765	0.078
WT	765.5	0.078
WT	766	0.078
WT	766.5	0.078
WT	767	0.078
WT	767.5	0.078
WT	768	0.078
WT	768.5	0.078
WT	769	0.078
WT	769.5	0.078
WT	770	0.078
WT	770.5	0.077
WT	771	0.077
WT	771.5	0.077
WT	772	0.077
WT	772.5	0.077
WT	773	0.077
WT	773.5	0.077
WT	774	0.077
WT	774.5	0.077
WT	775	0.077
WT	775.5	0.077
WT	776	0.077
WT	776.5	0.077
WT	777	0.077
WT	777.5	0.077
WT	778	0.077
WT	778.5	0.077
WT	779	0.077
WT	779.5	0.077
WT	780	0.077
WT	780.5	0.077
WT	781	0.077
WT	781.5	0.076
WT	782	0.076
WT	782.5	0.076
WT	783	0.076
WT	783.5	0.076
WT	784	0.076
WT	784.5	0.076
WT	785	0.076
WT	785.5	0.076
WT	786	0.076
WT	786.5	0.076
WT	787	0.076
WT	787.5	0.076
WT	788	0.076
WT	788.5	0.076
WT	789	0.076
WT	789.5	0.075
WT	790	0.075
WT	790.5	0.075
WT	791	0.075
WT	791.5	0.075
WT	792	0.075
WT	792.5	0.075
WT	793	0.075
WT	793.5	0.075
WT	794	0.075
WT	794.5	0.075
WT	795	0.075
WT	795.5	0.075
WT	796	0.075
WT	796.5	0.075
WT	797	0.075
WT	797.5	0.075
WT	798	0.075
WT	798.5	0.075
WT	799	0.075
WT	799.5	0.075
WT	800	0.075
WT	800.5	0.075
WT	801	0.075
WT	801.5	0.075
WT	802	0.075
WT	802.5	0.075
WT	803	0.075
WT	803.5	0.075
WT	804	0.075
WT	804.5	0.075
WT	805	0.075
WT	805.5	0.075
WT	806	0.075
WT	806.5	0.074
WT	807	0.074
WT	807.5	0.074
WT	808	0.074
WT	808.5	0.074
WT	809	0.073
WT	809.5	0.073
WT	810	0.073
WT	810.5	0.073
WT	811	0.073
WT	811.5	0.073
WT	812	0.073
WT	812.5	0.073
WT	813	0.073
WT	813.5	0.073
WT	814	0.073
WT	814.5	0.073
WT	815	0.073
WT	815.5	0.073
WT	816	0.073
WT	816.5	0.073
WT	817	0.073
WT	817.5	0.073
WT	818	0.073
WT	818.5	0.073
WT	819	0.073
WT	819.5	0.073
WT	820	0.073
WT	820.5	0.073
WT	821	0.073
WT	821.5	0.072
WT	822	0.072
WT	822.5	0.072
WT	823	0.072
WT	823.5	0.072
WT	824	0.072
WT	824.5	0.072
WT	825	0.072
WT	825.5	0.072
WT	826	0.072
WT	826.5	0.071
WT	827	0.071
WT	827.5	0.071
WT	828	0.071
WT	828.5	0.071
WT	829	0.071
WT	829.5	0.071
WT	830	0.071
WT	830.5	0.071
WT	831	0.071
WT	831.5	0.071
WT	832	0.071
WT	832.5	0.071
WT	833	0.071
WT	833.5	0.07
WT	834	0.07
WT	834.5	0.07
WT	835	0.07
WT	835.5	0.07
WT	836	0.07
WT	836.5	0.07
WT	837	0.069
WT	837.5	0.069
WT	838	0.069
WT	838.5	0.069
WT	839	0.069
WT	839.5	0.069
WT	840	0.069
WT	840.5	0.068
WT	841	0.068
WT	841.5	0.067
WT	842	0.067
WT	842.5	0.067
WT	843	0.067
WT	843.5	0.067
WT	844	0.067
WT	844.5	0.067
WT	845	0.067
WT	845.5	0.067
WT	846	0.066
WT	846.5	0.066
WT	847	0.066
WT	847.5	0.066
WT	848	0.066
WT	848.5	0.066
WT	849	0.066
WT	849.5	0.066
WT	850	0.066
WT	850.5	0.066
WT	851	0.066
WT	851.5	0.066
WT	852	0.066
WT	852.5	0.066
WT	853	0.066
WT	853.5	0.066
WT	854	0.064
WT	854.5	0.064
WT	855	0.064
WT	855.5	0.064
WT	856	0.064
WT	856.5	0.064
WT	857	0.062
WT	857.5	0.062
WT	858	0.062
WT	858.5	0.062
WT	859	0.062
WT	859.5	0.062
WT	860	0.062
WT	860.5	0.062
WT	861	0.061
WT	861.5	0.061
WT	862	0.061
WT	862.5	0.061
WT	863	0.061
WT	863.5	0.061
WT	864	0.061
WT	864.5	0.061
WT	865	0.061
WT	865.5	0.061
WT	866	0.061
WT	866.5	0.061
WT	867	0.061
WT	867.5	0.061
WT	868	0.061
WT	868.5	0.061
WT	869	0.061
WT	869.5	0.061
WT	870	0.061
WT	870.5	0.061
WT	871	0.061
WT	871.5	0.061
WT	872	0.061
WT	872.5	0.061
WT	873	0.061
WT	873.5	0.061
WT	874	0.061
WT	874.5	0.061
WT	875	0.061
WT	875.5	0.061
WT	876	0.061
WT	876.5	0.061
WT	877	0.061
WT	877.5	0.061
WT	878	0.061
WT	878.5	0.061
WT	879	0.061
WT	879.5	0.061
WT	880	0.061
WT	880.5	0.061
WT	881	0.061
WT	881.5	0.06
WT	882	0.06
WT	882.5	0.06
WT	883	0.06
WT	883.5	0.06
WT	884	0.06
WT	884.5	0.06
WT	885	0.06
WT	885.5	0.06
WT	886	0.06
WT	886.5	0.06
WT	887	0.06
WT	887.5	0.06
WT	888	0.06
WT	888.5	0.06
WT	889	0.06
WT	889.5	0.06
WT	890	0.06
WT	890.5	0.06
WT	891	0.06
WT	891.5	0.06
WT	892	0.06
WT	892.5	0.06
WT	893	0.06
WT	893.5	0.06
WT	894	0.06
WT	894.5	0.06
WT	895	0.06
WT	895.5	0.06
WT	896	0.06
WT	896.5	0.06
WT	897	0.06
WT	897.5	0.06
WT	898	0.06
WT	898.5	0.059
WT	899	0.059
WT	899.5	0.059
WT	900	0.059
WT	900.5	0.059
WT	901	0.059
WT	901.5	0.059
WT	902	0.059
WT	902.5	0.059
WT	903	0.059
WT	903.5	0.059
WT	904	0.059
WT	904.5	0.059
WT	905	0.059
WT	905.5	0.058
WT	906	0.058
WT	906.5	0.058
WT	907	0.058
WT	907.5	0.058
WT	908	0.058
WT	908.5	0.058
WT	909	0.058
WT	909.5	0.058
WT	910	0.058
WT	910.5	0.058
WT	911	0.058
WT	911.5	0.058
WT	912	0.058
WT	912.5	0.058
WT	913	0.058
WT	913.5	0.058
WT	914	0.058
WT	914.5	0.058
WT	915	0.058
WT	915.5	0.058
WT	916	0.058
WT	916.5	0.058
WT	917	0.058
WT	917.5	0.058
WT	918	0.058
WT	918.5	0.058
WT	919	0.058
WT	919.5	0.058
WT	920	0.058
WT	920.5	0.058
WT	921	0.058
WT	921.5	0.058
WT	922	0.058
WT	922.5	0.058
WT	923	0.057
WT	923.5	0.057
WT	924	0.057
WT	924.5	0.057
WT	925	0.057
WT	925.5	0.057
WT	926	0.057
WT	926.5	0.057
WT	927	0.057
WT	927.5	0.057
WT	928	0.057
WT	928.5	0.057
WT	929	0.057
WT	929.5	0.057
WT	930	0.057
WT	930.5	0.057
WT	931	0.056
WT	931.5	0.056
WT	932	0.056
WT	932.5	0.056
WT	933	0.055
WT	933.5	0.055
WT	934	0.055
WT	934.5	0.055
WT	935	0.055
WT	935.5	0.055
WT	936	0.055
WT	936.5	0.055
WT	937	0.055
WT	937.5	0.055
WT	938	0.055
WT	938.5	0.055
WT	939	0.055
WT	939.5	0.054
WT	940	0.053
WT	940.5	0.053
WT	941	0.053
WT	941.5	0.053
WT	942	0.053
WT	942.5	0.053
WT	943	0.053
WT	943.5	0.053
WT	944	0.053
WT	944.5	0.053
WT	945	0.052
WT	945.5	0.052
WT	946	0.052
WT	946.5	0.052
WT	947	0.051
WT	947.5	0.051
WT	948	0.051
WT	948.5	0.051
WT	949	0.051
WT	949.5	0.051
WT	950	0.051
WT	950.5	0.051
WT	951	0.051
WT	951.5	0.051
WT	952	0.051
WT	952.5	0.051
WT	953	0.051
WT	953.5	0.051
WT	954	0.051
WT	954.5	0.051
WT	955	0.051
WT	955.5	0.051
WT	956	0.051
WT	956.5	0.051
WT	957	0.051
WT	957.5	0.05
WT	958	0.05
WT	958.5	0.05
WT	959	0.05
WT	959.5	0.05
WT	960	0.05
WT	960.5	0.05
WT	961	0.05
WT	961.5	0.05
WT	962	0.05
WT	962.5	0.05
WT	963	0.05
WT	963.5	0.05
WT	964	0.05
WT	964.5	0.05
WT	965	0.05
WT	965.5	0.05
WT	966	0.049
WT	966.5	0.049
WT	967	0.049
WT	967.5	0.049
WT	968	0.049
WT	968.5	0.049
WT	969	0.048
WT	969.5	0.047
WT	970	0.047
WT	970.5	0.047
WT	971	0.047
WT	971.5	0.047
WT	972	0.047
WT	972.5	0.047
WT	973	0.047
WT	973.5	0.047
WT	974	0.047
WT	974.5	0.047
WT	975	0.047
WT	975.5	0.047
WT	976	0.047
WT	976.5	0.047
WT	977	0.047
WT	977.5	0.047
WT	978	0.047
WT	978.5	0.047
WT	979	0.047
WT	979.5	0.047
WT	980	0.047
WT	980.5	0.047
WT	981	0.047
WT	981.5	0.047
WT	982	0.047
WT	982.5	0.047
WT	983	0.047
WT	983.5	0.046
WT	984	0.046
WT	984.5	0.046
WT	985	0.046
WT	985.5	0.045
WT	986	0.045
WT	986.5	0.045
WT	987	0.045
WT	987.5	0.045
WT	988	0.045
WT	988.5	0.045
WT	989	0.045
WT	989.5	0.044
WT	990	0.044
WT	990.5	0.044
WT	991	0.044
WT	991.5	0.044
WT	992	0.044
WT	992.5	0.044
WT	993	0.044
WT	993.5	0.044
WT	994	0.044
WT	994.5	0.044
WT	995	0.044
WT	995.5	0.044
WT	996	0.044
WT	996.5	0.044
WT	997	0.044
WT	997.5	0.044
WT	998	0.044
WT	998.5	0.044
WT	999	0.044
WT	999.5	0.044
WT	1000	0.044
[truncated: 97,977 more rows]

[truncated: 70 more sheets: Figure 4b, Figure 4c, Figure 5a, Figure 5b, Figure 5c, Figure 5d, Figure 6a, Figure 6b, Figure 6c, Figure 6d, Figure 6e, Supplementary Figure 1a, Supplementary Figure 1b, Supplementary Figure 1c, Supplementary Figure 1d, Supplementary Figure 1e, Supplementary Figure 1f, Supplementary Figure 1g, Supplementary Figure 1h, Supplementary Figure 1i …]
